# Supplementary material for: Influence of Filter Pore Size on Composition and Relative Abundance of Bacterial Communities and Select Host-Specific MST Markers in Coastal Waters of Southern Lake Michigan
Source: Front Microbiol. 2021 Jul 15;12:665664. doi: 10.3389/fmicb.2021.665664 (PMC8319913; doi:10.3389/fmicb.2021.665664)
Supplement: Supplementary Figure 1 — Volcano plot of ANCOM results, y-axis W-statistic, and x-axis centered log ratio (clr). [file Table_1.XLSX]

## Sheet: LEfSe results
Taxonomic classification	Statistic	Filter	LDA	p-value
d__Bacteria.p__Proteobacteria.c__Gammaproteobacteria.o__Burkholderiales	5.55234	0.2	4.86315	2.95339e-22
d__Bacteria.p__Actinobacteriota	5.36749	0.2	4.84213	1.03552e-15
d__Bacteria.p__Actinobacteriota.c__Actinobacteria	5.33935	0.2	4.83422	1.40524e-16
d__Bacteria.p__Actinobacteriota.c__Actinobacteria.o__Frankiales.f__Sporichthyaceae	5.25456	0.2	4.82868	5.06597e-17
d__Bacteria.p__Actinobacteriota.c__Actinobacteria.o__Frankiales	5.25517	0.2	4.82823	5.63365e-17
d__Bacteria.p__Proteobacteria.c__Gammaproteobacteria.o__Burkholderiales.f__Comamonadaceae	5.43733	0.2	4.81832	1.80662e-22
d__Bacteria.p__Proteobacteria.c__Gammaproteobacteria.o__Burkholderiales.f__Comamonadaceae.g__Limnohabitans	5.22808	0.2	4.72354	2.83514e-22
d__Bacteria.p__Proteobacteria	5.71042	0.2	4.71652	5.78576e-12
d__Bacteria.p__Proteobacteria.c__Gammaproteobacteria	5.56916	0.2	4.67226	3.84222e-16
d__Bacteria.p__Actinobacteriota.c__Actinobacteria.o__Frankiales.f__Sporichthyaceae.g__hgcI_clade	5.0803	0.2	4.65586	3.68027e-17
d__Bacteria.p__Proteobacteria.c__Gammaproteobacteria.o__Burkholderiales.f__Comamonadaceae.g__Limnohabitans.__	5.12028	0.2	4.62478	8.98557e-24
d__Bacteria.p__Actinobacteriota.c__Actinobacteria.o__Frankiales.f__Sporichthyaceae.g__hgcI_clade.__	4.87456	0.2	4.45953	9.55917e-17
d__Bacteria.p__Proteobacteria.c__Alphaproteobacteria.o__Sphingomonadales.f__Sphingomonadaceae	4.90868	0.2	4.33975	3.02594e-12
d__Bacteria.p__Proteobacteria.c__Alphaproteobacteria.o__Sphingomonadales	4.90868	0.2	4.33975	3.02594e-12
d__Bacteria.p__Actinobacteriota.c__Actinobacteria.o__Frankiales.f__Sporichthyaceae.g__Sporichthyaceae	4.65632	0.2	4.25034	3.42734e-17
d__Bacteria.p__Proteobacteria.c__Alphaproteobacteria.o__Sphingomonadales.f__Sphingomonadaceae.g__Sphingorhabdus	4.67867	0.2	4.23551	5.80409e-20
d__Bacteria.p__Actinobacteriota.c__Actinobacteria.o__Frankiales.f__Sporichthyaceae.g__Sporichthyaceae.s__metagenome	4.63288	0.2	4.2236	3.81355e-17
d__Bacteria.p__Bacteroidota.c__Bacteroidia.o__Cytophagales	4.83158	0.2	4.15091	1.09336e-12
d__Bacteria.p__Bacteroidota.c__Bacteroidia.o__Cytophagales.f__Spirosomaceae.g__Pseudarcicella	4.53003	0.2	4.09547	1.07602e-18
d__Bacteria.p__Bacteroidota.c__Bacteroidia.o__Cytophagales.f__Spirosomaceae	4.53183	0.2	4.07635	8.74519e-18
d__Bacteria.p__Bacteroidota.c__Bacteroidia.o__Chitinophagales.f__Chitinophagaceae.g__Sediminibacterium	4.5963	0.2	4.07554	4.39598e-17
d__Bacteria.p__Bacteroidota.c__Bacteroidia.o__Chitinophagales.f__Chitinophagaceae.g__Sediminibacterium.__	4.58358	0.2	4.07203	1.45065e-17
d__Bacteria.p__Proteobacteria.c__Alphaproteobacteria.o__Sphingomonadales.f__Sphingomonadaceae.g__Sphingorhabdus.__	4.47596	0.2	4.03697	4.66192e-08
d__Bacteria.p__Proteobacteria.c__Gammaproteobacteria.o__Burkholderiales.f__Comamonadaceae.g__Rhodoferax.__	4.52468	0.2	4.03649	1.21617e-06
d__Bacteria.p__Proteobacteria.c__Gammaproteobacteria.o__Burkholderiales.f__Comamonadaceae.g__Rhodoferax	4.52468	0.2	4.03536	1.50266e-06
d__Bacteria.p__Proteobacteria.c__Gammaproteobacteria.o__Burkholderiales.f__Burkholderiaceae.g__Polynucleobacter	4.47921	0.2	4.00422	1.1972e-22
d__Bacteria.p__Proteobacteria.c__Gammaproteobacteria.o__Burkholderiales.f__Burkholderiaceae	4.58482	0.2	3.93464	2.07688e-10
d__Bacteria.p__Actinobacteriota.c__Actinobacteria.o__Frankiales.f__Sporichthyaceae.g__hgcI_clade.s__Candidatus_Nanopelagicus	4.29689	0.2	3.90091	3.92227e-12
d__Bacteria.p__Proteobacteria.c__Gammaproteobacteria.o__Burkholderiales.f__Burkholderiaceae.g__Polynucleobacter.s__Polynucleobacter_acidiphobus	4.36137	0.2	3.87443	4.51799e-11
d__Bacteria.p__Bacteroidota.c__Bacteroidia.o__Cytophagales.f__Spirosomaceae.g__Pseudarcicella.s__uncultured_Arcicella	4.28291	0.2	3.87034	3.11668e-12
d__Bacteria.p__Proteobacteria.c__Gammaproteobacteria.o__Burkholderiales.f__Methylophilaceae	4.35676	0.2	3.8647	1.45519e-16
d__Bacteria.p__Actinobacteriota.c__Actinobacteria.o__Frankiales.f__Sporichthyaceae.g__hgcI_clade.s__Candidatus_Planktophila	4.32856	0.2	3.84249	3.34241e-16
d__Bacteria.p__Proteobacteria.c__Gammaproteobacteria.o__Burkholderiales.f__Methylophilaceae.g__Candidatus_Methylopumilus	4.28821	0.2	3.82537	3.86816e-13
d__Bacteria.p__Proteobacteria.c__Alphaproteobacteria.o__Sphingomonadales.f__Sphingomonadaceae.g__Sandarakinorhabdus.s__Sandarakinorhabdus_limnophila	4.29885	0.2	3.82125	1.72261e-05
d__Bacteria.p__Proteobacteria.c__Alphaproteobacteria.o__Sphingomonadales.f__Sphingomonadaceae.g__Sphingorhabdus.s__Sphingomonas_sp_	4.2502	0.2	3.81885	7.29746e-13
d__Bacteria.p__Proteobacteria.c__Alphaproteobacteria.o__Sphingomonadales.f__Sphingomonadaceae.g__Sandarakinorhabdus	4.29885	0.2	3.81515	2.793e-05
d__Bacteria.p__Bacteroidota.c__Bacteroidia.o__Cytophagales.f__Spirosomaceae.g__Pseudarcicella.__	4.16743	0.2	3.70254	1.07815e-07
d__Bacteria.p__Proteobacteria.c__Gammaproteobacteria.o__Burkholderiales.f__Comamonadaceae.g__Polaromonas.__	4.20233	0.2	3.6783	2.58382e-08
d__Bacteria.p__Proteobacteria.c__Gammaproteobacteria.o__Burkholderiales.f__Comamonadaceae.g__Polaromonas	4.2303	0.2	3.67385	2.0519e-07
d__Bacteria.p__Bacteroidota.c__Bacteroidia.o__Cytophagales.f__Cyclobacteriaceae.g__Algoriphagus	4.52694	0.2	3.67263	4.92381e-05
d__Bacteria.p__Bacteroidota.c__Bacteroidia.o__Cytophagales.f__Cyclobacteriaceae.g__Algoriphagus.s__uncultured_Hongiella	4.52344	0.2	3.67099	6.83037e-05
d__Bacteria.p__Proteobacteria.c__Gammaproteobacteria.o__Burkholderiales.f__Comamonadaceae.g__Tibeticola	4.22634	0.2	3.66985	7.45281e-09
d__Bacteria.p__Bacteroidota.c__Bacteroidia.o__Flavobacteriales.f__Cryomorphaceae.g__uncultured	4.14132	0.2	3.66758	1.30386e-11
d__Bacteria.p__Bacteroidota.c__Bacteroidia.o__Cytophagales.f__Cyclobacteriaceae	4.52704	0.2	3.66678	5.5767e-05
d__Bacteria.p__Bacteroidota.c__Bacteroidia.o__Flavobacteriales.f__Cryomorphaceae	4.14195	0.2	3.66643	1.83985e-11
d__Bacteria.p__Proteobacteria.c__Gammaproteobacteria.o__Burkholderiales.f__Comamonadaceae.g__Tibeticola.s__uncultured_bacterium	4.2146	0.2	3.65668	4.99801e-09
d__Bacteria.p__Actinobacteriota.c__Actinobacteria.o__Frankiales.f__Sporichthyaceae.g__Candidatus_Planktophila.__	4.1466	0.2	3.65157	7.95238e-12
d__Bacteria.p__Actinobacteriota.c__Actinobacteria.o__Frankiales.f__Sporichthyaceae.g__Candidatus_Planktophila	4.1466	0.2	3.65157	7.95238e-12
d__Bacteria.p__Proteobacteria.c__Gammaproteobacteria.o__Burkholderiales.f__Comamonadaceae.g__Limnohabitans.s__Limnohabitans_sp_	4.21312	0.2	3.65075	0.0030866
d__Bacteria.p__Proteobacteria.c__Gammaproteobacteria.o__Burkholderiales.f__Methylophilaceae.g__Candidatus_Methylopumilus.__	4.07481	0.2	3.58974	7.87816e-06
d__Bacteria.p__Actinobacteriota.c__Acidimicrobiia.o__Microtrichales.f__Ilumatobacteraceae.g__CL500_29_marine_group	4.13025	0.2	3.58536	4.77364e-08
d__Bacteria.p__Chloroflexi.c__SL56_marine_group.o__SL56_marine_group.f__SL56_marine_group	3.98897	0.2	3.54565	3.98509e-06
d__Bacteria.p__Chloroflexi.c__SL56_marine_group.o__SL56_marine_group.f__SL56_marine_group.g__SL56_marine_group	3.98897	0.2	3.54565	3.98509e-06
d__Bacteria.p__Chloroflexi.c__SL56_marine_group.o__SL56_marine_group	3.98897	0.2	3.54565	3.98509e-06
d__Bacteria.p__Chloroflexi.c__SL56_marine_group	3.98897	0.2	3.54565	3.98509e-06
d__Bacteria.p__Chloroflexi.c__SL56_marine_group.o__SL56_marine_group.f__SL56_marine_group.g__SL56_marine_group.s__marine_metagenome	3.97641	0.2	3.53196	6.94409e-06
d__Bacteria.p__Proteobacteria.c__Alphaproteobacteria.o__Rhodobacterales.f__Rhodobacteraceae.__.__	4.26778	0.2	3.50805	0.0041949
d__Bacteria.p__Proteobacteria.c__Alphaproteobacteria.o__Rhodobacterales.f__Rhodobacteraceae.__	4.26778	0.2	3.50805	0.0041949
d__Bacteria.p__Campilobacterota.c__Campylobacteria.o__Campylobacterales	3.88472	0.2	3.45285	2.60766e-05
d__Bacteria.p__Proteobacteria.c__Gammaproteobacteria.o__Burkholderiales.f__Methylophilaceae.g__Candidatus_Methylopumilus.s__uncultured_bacterium	3.87727	0.2	3.44788	1.81424e-10
d__Bacteria.p__Campilobacterota	3.88472	0.2	3.42265	2.60766e-05
d__Bacteria.p__Verrucomicrobiota.c__Verrucomicrobiae.o__Methylacidiphilales	3.78176	0.2	3.41823	5.08432e-07
d__Bacteria.p__Verrucomicrobiota.c__Verrucomicrobiae.o__Methylacidiphilales.f__Methylacidiphilaceae	3.78176	0.2	3.41823	5.08432e-07
d__Bacteria.p__Verrucomicrobiota.c__Verrucomicrobiae.o__Methylacidiphilales.f__Methylacidiphilaceae.g__uncultured	3.78176	0.2	3.41823	5.08432e-07
d__Bacteria.p__Verrucomicrobiota.c__Verrucomicrobiae.o__Methylacidiphilales.f__Methylacidiphilaceae.g__uncultured.s__marine_metagenome	3.77709	0.2	3.41346	6.47945e-07
d__Bacteria.p__Actinobacteriota.c__Acidimicrobiia.o__Microtrichales.f__Ilumatobacteraceae	4.13341	0.2	3.40908	8.49329e-05
d__Bacteria.p__Campilobacterota.c__Campylobacteria	3.88472	0.2	3.39988	2.60766e-05
d__Bacteria.p__Campilobacterota.c__Campylobacteria.o__Campylobacterales.f__Arcobacteraceae	3.8413	0.2	3.39633	5.47232e-06
d__Bacteria.p__Bacteroidota.c__Bacteroidia.o__Flavobacteriales.f__Cryomorphaceae.g__uncultured.s__uncultured_Cryomorphaceae	3.92376	0.2	3.39593	0.000105376
d__Bacteria.p__Actinobacteriota.c__Acidimicrobiia.o__Microtrichales	4.15933	0.2	3.39316	0.000384082
d__Bacteria.p__Proteobacteria.c__Gammaproteobacteria.o__Burkholderiales.f__Comamonadaceae.g__Limnohabitans.s__uncultured_Limnohabitans	4.01142	0.2	3.37482	0.0246747
d__Bacteria.p__Proteobacteria.c__Alphaproteobacteria.o__Sphingomonadales.f__Sphingomonadaceae.g__uncultured	3.83573	0.2	3.37167	0.000196286
d__Bacteria.p__Proteobacteria.c__Alphaproteobacteria.o__Sphingomonadales.f__Sphingomonadaceae.g__uncultured.__	3.83573	0.2	3.37167	0.000196286
d__Bacteria.p__Actinobacteriota.c__Acidimicrobiia	4.15957	0.2	3.36055	0.000978756
d__Bacteria.p__Actinobacteriota.c__Acidimicrobiia.o__Microtrichales.f__Ilumatobacteraceae.g__CL500_29_marine_group.__	3.762	0.2	3.34671	1.88934e-07
d__Bacteria.p__Proteobacteria.c__Gammaproteobacteria.o__Burkholderiales.f__Comamonadaceae.g__Limnohabitans.s__uncultured_beta	3.79421	0.2	3.33781	4.75259e-09
d__Bacteria.p__Bacteroidota.c__Bacteroidia.o__Flavobacteriales.f__Cryomorphaceae.g__uncultured.s__uncultured_bacterium	3.73462	0.2	3.33301	3.16485e-08
d__Bacteria.p__Actinobacteriota.c__Actinobacteria.__.__.__	3.73696	0.2	3.30574	3.07768e-14
d__Bacteria.p__Actinobacteriota.c__Actinobacteria.__.__	3.73696	0.2	3.30574	3.07768e-14
d__Bacteria.p__Actinobacteriota.c__Actinobacteria.__.__.__.__	3.73696	0.2	3.30574	3.07768e-14
d__Bacteria.p__Actinobacteriota.c__Actinobacteria.__	3.73696	0.2	3.30574	3.07768e-14
d__Bacteria.p__Proteobacteria.c__Alphaproteobacteria.o__SAR11_clade.f__Clade_III.g__Clade_III.s__Candidatus_Fonsibacter	3.60452	0.2	3.28164	2.64569e-14
d__Bacteria.p__Proteobacteria.c__Alphaproteobacteria.o__SAR11_clade.f__Clade_III.g__Clade_III	3.60452	0.2	3.28164	2.64569e-14
d__Bacteria.p__Proteobacteria.c__Alphaproteobacteria.o__SAR11_clade	3.60452	0.2	3.28164	2.64569e-14
d__Bacteria.p__Proteobacteria.c__Alphaproteobacteria.o__SAR11_clade.f__Clade_III	3.60452	0.2	3.28164	2.64569e-14
d__Bacteria.p__Proteobacteria.c__Alphaproteobacteria.o__Acetobacterales.f__Acetobacteraceae.g__Roseomonas.s__bacterium_enrichment	3.82772	0.2	3.26083	0.0215646
d__Bacteria.p__Proteobacteria.c__Gammaproteobacteria.o__Burkholderiales.f__Comamonadaceae.g__Limnohabitans.s__Limnohabitans_parvus	3.63728	0.2	3.25906	7.60093e-10
d__Bacteria.p__Proteobacteria.c__Gammaproteobacteria.o__Burkholderiales.f__Oxalobacteraceae.g__uncultured	3.75301	0.2	3.24834	1.59781e-09
d__Bacteria.p__Proteobacteria.c__Gammaproteobacteria.o__Burkholderiales.f__Oxalobacteraceae.g__uncultured.__	3.75301	0.2	3.24834	1.59781e-09
d__Bacteria.p__Campilobacterota.c__Campylobacteria.o__Campylobacterales.f__Arcobacteraceae.g__uncultured	3.59958	0.2	3.20552	1.58464e-06
d__Bacteria.p__Proteobacteria.c__Gammaproteobacteria.o__Burkholderiales.f__Oxalobacteraceae	4.0055	0.2	3.19747	0.000119733
d__Bacteria.p__Campilobacterota.c__Campylobacteria.o__Campylobacterales.f__Arcobacteraceae.g__uncultured.s__uncultured_epsilon	3.55007	0.2	3.11615	1.58464e-06
d__Bacteria.p__Proteobacteria.c__Alphaproteobacteria.o__Rhizobiales.f__Beijerinckiaceae.g__Methylorosula	3.49289	0.2	3.11338	5.40589e-09
d__Bacteria.p__Proteobacteria.c__Alphaproteobacteria.o__Rhizobiales.f__Beijerinckiaceae.g__Methylorosula.s__uncultured_bacterium	3.49289	0.2	3.11338	5.40589e-09
d__Bacteria.p__Proteobacteria.c__Alphaproteobacteria.o__Rhizobiales.f__Beijerinckiaceae	3.86412	0.2	3.09833	3.64863e-06
d__Bacteria.p__Campilobacterota.c__Campylobacteria.o__Campylobacterales.f__Arcobacteraceae.g__Pseudarcobacter	3.45292	0.2	3.0524	0.0216433
d__Bacteria.p__Actinobacteriota.c__Actinobacteria.o__Frankiales.f__Sporichthyaceae.g__Sporichthyaceae.__	3.37684	0.2	3.02932	5.92453e-09
d__Bacteria.p__Proteobacteria.c__Gammaproteobacteria.o__Burkholderiales.f__Burkholderiaceae.g__Polynucleobacter.__	3.44366	0.2	2.97387	5.05899e-07
d__Bacteria.p__Proteobacteria.c__Alphaproteobacteria.o__Rhodobacterales.f__Rhodobacteraceae.g__Rhodobacter.s__uncultured_Alphaproteobacteria	3.68769	0.2	2.94499	0.000759972
d__Bacteria.p__Actinobacteriota.c__Actinobacteria.o__Micrococcales.f__Microbacteriaceae.g__Candidatus_Planktoluna.__	3.7733	0.2	2.91514	0.0324779
d__Bacteria.p__Actinobacteriota.c__Acidimicrobiia.o__Microtrichales.f__Ilumatobacteraceae.g__CL500_29_marine_group.s__bacterium_enrichment	3.31792	0.2	2.88265	7.98045e-09
d__Bacteria.p__Campilobacterota.c__Campylobacteria.o__Campylobacterales.f__Arcobacteraceae.g__Pseudarcobacter.__	3.29607	0.2	2.88169	0.0441715
d__Bacteria.p__Proteobacteria.c__Gammaproteobacteria.o__Gammaproteobacteria_Incertae_Sedis.f__Unknown_Family.g__Acidibacter	3.35563	0.2	2.8565	0.00026236
d__Bacteria.p__Proteobacteria.c__Gammaproteobacteria.o__Gammaproteobacteria_Incertae_Sedis.f__Unknown_Family.g__Acidibacter.s__metagenome	3.29253	0.2	2.85018	5.01217e-07
d__Bacteria.p__Proteobacteria.c__Alphaproteobacteria.o__Rhizobiales.f__Beijerinckiaceae.g__alphaI_cluster.s__uncultured_bacterium	3.26066	0.2	2.81273	1.18764e-07
d__Bacteria.p__Bacteroidota.c__Bacteroidia.o__Sphingobacteriales.f__Sphingobacteriaceae.g__uncultured	3.18494	0.2	2.81099	3.49459e-07
d__Bacteria.p__Proteobacteria.c__Gammaproteobacteria.o__Burkholderiales.f__MWH_UniP1_aquatic_group.g__MWH_UniP1_aquatic_group	3.3202	0.2	2.79883	2.38989e-06
d__Bacteria.p__Proteobacteria.c__Gammaproteobacteria.o__Burkholderiales.f__MWH_UniP1_aquatic_group	3.3202	0.2	2.79883	2.38989e-06
d__Bacteria.p__Bacteroidota.c__Bacteroidia.o__Sphingobacteriales.f__Sphingobacteriaceae.g__uncultured.s__uncultured_Sphingobacteriaceae	3.16753	0.2	2.79587	1.08456e-07
d__Bacteria.p__Proteobacteria.c__Alphaproteobacteria.o__Rhizobiales.f__Rhizobiaceae.g__Allorhizobium_Neorhizobium_Pararhizobium_Rhizobium	3.42378	0.2	2.78565	0.000744095
d__Bacteria.p__Actinobacteriota.c__Actinobacteria.o__Frankiales.f__Sporichthyaceae.g__hgcI_clade.s__uncultured_Clavibacter	3.1193	0.2	2.7797	4.42308e-08
d__Bacteria.p__Proteobacteria.c__Alphaproteobacteria.o__Rhizobiales.f__Beijerinckiaceae.g__alphaI_cluster	3.35853	0.2	2.76384	0.000782012
d__Bacteria.p__Proteobacteria.c__Gammaproteobacteria.o__Burkholderiales.f__MWH_UniP1_aquatic_group.g__MWH_UniP1_aquatic_group.__	3.25683	0.2	2.72625	4.39391e-05
d__Bacteria.p__Proteobacteria.c__Gammaproteobacteria.o__Burkholderiales.f__Burkholderiaceae.g__Polynucleobacter.s__Polynucleobacter_difficilis	3.11873	0.2	2.7258	0.000921747
d__Bacteria.p__Actinobacteriota.c__Actinobacteria.o__Frankiales.f__Sporichthyaceae.g__hgcI_clade.s__uncultured_Actinomycetales	2.99789	0.2	2.67614	1.35388e-08
d__Bacteria.p__Actinobacteriota.c__Actinobacteria.o__Frankiales.f__Sporichthyaceae.g__hgcI_clade.s__uncultured_Frankineae	3.16758	0.2	2.66224	4.87264e-05
d__Bacteria.p__Proteobacteria.c__Alphaproteobacteria.o__Rickettsiales.f__Rickettsiaceae.g__uncultured.s__metagenome	3.09781	0.2	2.62761	0.00419245
d__Bacteria.p__Proteobacteria.c__Gammaproteobacteria.o__Burkholderiales.f__Alcaligenaceae.g__GKS98_freshwater_group	3.47996	0.2	2.6133	6.88623e-05
d__Bacteria.p__Bacteroidota.c__Bacteroidia.o__Sphingobacteriales.f__Sphingobacteriaceae	3.30626	0.2	2.59086	0.0133779
d__Bacteria.p__Bacteroidota.c__Bacteroidia.o__Flavobacteriales.f__Flavobacteriaceae.g__Flavobacterium.s__Daphnia_magna	1.60954	0.2	2.53246	0.00196086
d__Bacteria.p__Actinobacteriota.c__Acidimicrobiia.o__Microtrichales.f__Ilumatobacteraceae.g__CL500_29_marine_group.s__uncultured_Ilumatobacter	2.78234	0.2	2.49581	7.32639e-05
d__Bacteria.p__Actinobacteriota.c__Acidimicrobiia.o__Microtrichales.f__uncultured.g__uncultured.__	2.92233	0.2	2.47958	0.0026592
d__Bacteria.p__Actinobacteriota.c__Acidimicrobiia.o__Microtrichales.f__Ilumatobacteraceae.g__CL500_29_marine_group.s__metagenome	3.30755	0.2	2.46765	0.0459925
d__Bacteria.p__Firmicutes.c__Clostridia.o__Lachnospirales.f__Lachnospiraceae.g__Lachnospiraceae_NK4A136_group.__	1.34716	0.2	2.36333	0.0432101
d__Bacteria.p__Bacteroidota.c__Bacteroidia.o__Bacteroidales.f__Muribaculaceae.g__Muribaculum	1.57585	0.2	2.35891	0.000312044
d__Bacteria.p__Proteobacteria.c__Gammaproteobacteria.o__Burkholderiales.f__Alcaligenaceae	3.48541	0.2	2.35564	0.0139366
d__Bacteria.p__Proteobacteria.c__Gammaproteobacteria.o__Burkholderiales.f__Alcaligenaceae.g__GKS98_freshwater_group.s__metagenome	3.02342	0.2	2.35028	0.000164263
d__Bacteria.p__Firmicutes.c__Clostridia.o__Lachnospirales.f__Lachnospiraceae.g__Lachnospiraceae_NK4A136_group.s__unidentified	1.403	0.2	2.33723	0.0432101
d__Bacteria.p__Bdellovibrionota.c__Bdellovibrionia.o__Bdellovibrionales.f__Bdellovibrionaceae.g__Bdellovibrio	2.79413	0.2	2.31805	0.000185063
d__Bacteria.p__Bacteroidota.c__Bacteroidia.o__Bacteroidales.f__Muribaculaceae.g__Muribaculum.__	1.57585	0.2	2.31563	0.000312044
d__Bacteria.p__Firmicutes.c__Bacilli.o__Lactobacillales.f__Lactobacillaceae.g__Lactobacillus.__	1.53272	0.2	2.30675	8.75544e-05
d__Bacteria.p__Chloroflexi.c__SL56_marine_group.o__SL56_marine_group.f__SL56_marine_group.g__SL56_marine_group.__	2.44393	0.2	2.21204	0.000138008
d__Bacteria.p__Actinobacteriota.c__Thermoleophilia.o__Gaiellales.f__uncultured.g__uncultured.s__metagenome	2.24803	0.2	2.16558	0.0121122
d__Bacteria.p__Proteobacteria.c__Gammaproteobacteria.o__Burkholderiales.f__MWH_UniP1_aquatic_group.g__MWH_UniP1_aquatic_group.s__beta_proteobacterium	2.10113	0.2	2.16024	0.0294095
d__Bacteria.p__Proteobacteria.c__Gammaproteobacteria.o__Burkholderiales.f__Hydrogenophilaceae.g__uncultured	2.90323	0.2	2.13434	0.013025
d__Bacteria.p__Firmicutes.c__Clostridia.o__Monoglobales	1.98498	0.2	2.1246	1.07409e-09
d__Bacteria.p__Verrucomicrobiota.c__Verrucomicrobiae.o__Methylacidiphilales.f__Methylacidiphilaceae.g__uncultured.s__Chlorophyta_symbiont	1.81055	0.2	2.12056	0.020761
d__Bacteria.p__Bacteroidota.c__Bacteroidia.o__Bacteroidales.f__Muribaculaceae.g__Muribaculaceae.s__uncultured_bacterium	1.86982	0.2	2.1127	6.34989e-06
d__Bacteria.p__Proteobacteria.c__Gammaproteobacteria.o__Burkholderiales.f__Comamonadaceae.g__Acidovorax.s__uncultured_beta	1.91606	0.2	2.09773	0.0127629
d__Bacteria.p__Firmicutes.c__Clostridia.o__Monoglobales.f__Monoglobaceae.g__Monoglobus.__	1.98498	0.2	2.09547	1.07409e-09
d__Bacteria.p__Bacteroidota.c__Bacteroidia.o__Cytophagales.f__Spirosomaceae.g__Spirosoma.s__Spirosoma_aerolatum	1.7717	0.2	2.08509	0.0233004
d__Bacteria.p__Bacteroidota.c__Bacteroidia.o__Bacteroidales.f__Muribaculaceae	2.04828	0.2	2.06513	1.99876e-07
d__Bacteria.p__Firmicutes.c__Clostridia.o__Monoglobales.f__Monoglobaceae.g__Monoglobus	1.98498	0.2	2.06183	1.07409e-09
d__Bacteria.p__Bacteroidota.c__Bacteroidia.o__Sphingobacteriales.f__Sphingobacteriaceae.g__Solitalea.s__uncultured_Sphingobacteriales	2.30146	0.2	2.05835	0.0185509
d__Bacteria.p__Firmicutes.c__Bacilli.o__Erysipelotrichales.f__Erysipelotrichaceae.g__Turicibacter	1.83581	0.2	2.04657	9.74917e-08
d__Bacteria.p__Firmicutes.c__Bacilli.o__Erysipelotrichales.f__Erysipelotrichaceae	1.83581	0.2	2.04427	9.74917e-08
d__Bacteria.p__Bacteroidota.c__Bacteroidia.o__Sphingobacteriales.f__Sphingobacteriaceae.g__Solitalea	2.43081	0.2	2.03247	0.022213
d__Bacteria.p__Firmicutes.c__Bacilli.o__Erysipelotrichales	1.83581	0.2	2.03238	9.74917e-08
d__Bacteria.p__Bacteroidota.c__Bacteroidia.o__Bacteroidales.f__Muribaculaceae.g__Muribaculaceae	1.86982	0.2	2.02146	6.34989e-06
d__Bacteria.p__Firmicutes.c__Bacilli.o__Erysipelotrichales.f__Erysipelotrichaceae.g__Turicibacter.__	1.83581	0.2	2.01136	9.74917e-08
d__Bacteria.p__Actinobacteriota.c__Actinobacteria.o__Propionibacteriales.f__Nocardioidaceae.g__Aeromicrobium	1.97724	0.2	2.00415	0.0233004
d__Bacteria.p__Bacteroidota	5.6382	5	5.0287	1.00649e-20
d__Bacteria.p__Bacteroidota.c__Bacteroidia	5.6357	5	5.02457	1.81244e-20
d__Bacteria.p__Bacteroidota.c__Bacteroidia.o__Flavobacteriales	5.32671	5	4.82544	8.07434e-13
d__Bacteria.p__Bacteroidota.c__Bacteroidia.o__Flavobacteriales.f__Flavobacteriaceae	5.15749	5	4.68524	1.39174e-12
d__Bacteria.p__Bacteroidota.c__Bacteroidia.o__Flavobacteriales.f__Flavobacteriaceae.g__Flavobacterium	5.15605	5	4.6834	1.61738e-12
d__Bacteria.p__Bacteroidota.c__Bacteroidia.o__Chitinophagales	5.13252	5	4.64953	4.73094e-14
d__Bacteria.p__Bacteroidota.c__Bacteroidia.o__Flavobacteriales.f__Flavobacteriaceae.g__Flavobacterium.__	5.0289	5	4.55148	7.26899e-09
d__Bacteria.p__Bacteroidota.c__Bacteroidia.o__Chitinophagales.f__Chitinophagaceae.g__Dinghuibacter	4.808	5	4.48241	7.30333e-21
d__Bacteria.p__Bacteroidota.c__Bacteroidia.o__Chitinophagales.f__Chitinophagaceae.g__Dinghuibacter.s__uncultured_Sphingobacteriia	4.72354	5	4.41049	8.27546e-26
d__Bacteria.p__Bacteroidota.c__Bacteroidia.o__Chitinophagales.f__Chitinophagaceae	4.96117	5	4.36417	0.00497044
d__Bacteria.p__Bacteroidota.c__Bacteroidia.o__Chitinophagales.f__Saprospiraceae	4.64107	5	4.32761	3.44915e-25
d__Bacteria.p__Bacteroidota.c__Bacteroidia.o__Flavobacteriales.f__Crocinitomicaceae	4.66601	5	4.17239	1.45534e-09
d__Bacteria.p__Bacteroidota.c__Bacteroidia.o__Flavobacteriales.f__Crocinitomicaceae.g__Fluviicola	4.66534	5	4.17132	1.53256e-09
d__Bacteria.p__Bacteroidota.c__Bacteroidia.o__Chitinophagales.f__Saprospiraceae.g__Candidatus_Aquirestis	4.44321	5	4.13493	3.91938e-26
d__Bacteria.p__Bacteroidota.c__Bacteroidia.o__Chitinophagales.f__Saprospiraceae.g__Candidatus_Aquirestis.s__uncultured_bacterium	4.38074	5	4.07224	3.91938e-26
d__Bacteria.p__Proteobacteria.c__Gammaproteobacteria.o__Cellvibrionales	4.26058	5	3.93518	1.33089e-21
d__Bacteria.p__Bacteroidota.c__Bacteroidia.o__Flavobacteriales.f__NS9_marine_group	4.22941	5	3.90767	2.67788e-21
d__Bacteria.p__Bacteroidota.c__Bacteroidia.o__Flavobacteriales.f__NS9_marine_group.g__NS9_marine_group	4.22941	5	3.90767	2.67788e-21
d__Bacteria.p__Proteobacteria.c__Alphaproteobacteria.o__Caulobacterales	4.29565	5	3.9014	2.31025e-17
d__Bacteria.p__Proteobacteria.c__Alphaproteobacteria.o__Rhizobiales	4.38507	5	3.83956	0.00813517
d__Bacteria.p__Bacteroidota.c__Bacteroidia.o__Sphingobacteriales	4.61125	5	3.83246	0.0114155
d__Bacteria.p__Bacteroidota.c__Bacteroidia.o__Chitinophagales.f__Saprospiraceae.g__uncultured	4.11681	5	3.79551	6.26938e-25
d__Bacteria.p__Proteobacteria.c__Gammaproteobacteria.o__Cellvibrionales.f__Halieaceae	4.09562	5	3.79094	2.95467e-26
d__Bacteria.p__Proteobacteria.c__Gammaproteobacteria.o__Steroidobacterales	4.09041	5	3.78158	1.61869e-23
d__Bacteria.p__Proteobacteria.c__Gammaproteobacteria.o__Steroidobacterales.f__Steroidobacteraceae	4.07676	5	3.76775	1.30838e-23
d__Bacteria.p__Proteobacteria.c__Gammaproteobacteria.o__Cellvibrionales.f__Halieaceae.g__OM60_NOR5__clade	4.07168	5	3.76711	2.95467e-26
d__Bacteria.p__Proteobacteria.c__Gammaproteobacteria.o__Steroidobacterales.f__Steroidobacteraceae.g__uncultured	4.07071	5	3.76062	1.01088e-22
d__Bacteria.p__Bacteroidota.c__Bacteroidia.o__Flavobacteriales.f__NS9_marine_group.g__NS9_marine_group.__	4.05737	5	3.72904	1.55485e-19
d__Bacteria.p__Bacteroidota.c__Bacteroidia.o__Flavobacteriales.f__Crocinitomicaceae.g__Fluviicola.s__uncultured_Flexibacter	4.32504	5	3.72488	0.000244893
d__Bacteria.p__Bacteroidota.c__Bacteroidia.o__Flavobacteriales.f__Crocinitomicaceae.g__Fluviicola.__	4.13954	5	3.70861	1.47238e-08
d__Bacteria.p__Desulfobacterota	3.98064	5	3.66619	2.11729e-24
d__Bacteria.p__Proteobacteria.c__Alphaproteobacteria.o__Caulobacterales.f__Hyphomonadaceae	3.95402	5	3.62317	3.13835e-23
d__Bacteria.p__Bdellovibrionota	4.02028	5	3.62291	5.29677e-12
d__Bacteria.p__Bacteroidota.c__Bacteroidia.o__Flavobacteriales.f__Crocinitomicaceae.g__Fluviicola.s__uncultured_Fluviicola	4.00501	5	3.62147	3.41813e-06
d__Bacteria.p__Proteobacteria.c__Alphaproteobacteria.o__Caulobacterales.f__Caulobacteraceae	4.03067	5	3.57518	9.67605e-13
d__Bacteria.p__Proteobacteria.c__Gammaproteobacteria.o__Steroidobacterales.f__Steroidobacteraceae.g__uncultured.__	3.88142	5	3.57169	3.95013e-20
d__Bacteria.p__Proteobacteria.c__Gammaproteobacteria.o__Burkholderiales.f__Rhodocyclaceae	4.06669	5	3.56229	8.21049e-09
d__Bacteria.p__Bacteroidota.c__Bacteroidia.o__Flavobacteriales.f__Flavobacteriaceae.g__Flavobacterium.s__Flavobacterium_terrigena	4.13562	5	3.55732	9.62436e-07
d__Bacteria.p__Proteobacteria.c__Alphaproteobacteria.o__Rhizobiales.f__Rhizobiales_Incertae_Sedis	3.89107	5	3.5348	1.07997e-14
d__Bacteria.p__Proteobacteria.c__Gammaproteobacteria.o__Cellvibrionales.f__Halieaceae.g__OM60_NOR5__clade.s__uncultured_Oceanospirillales	3.8322	5	3.52668	3.09604e-26
d__Bacteria.p__Proteobacteria.c__Gammaproteobacteria.o__Burkholderiales.f__Comamonadaceae.g__Rhizobacter	3.91064	5	3.49886	4.58669e-08
d__Bacteria.p__Proteobacteria.c__Gammaproteobacteria.o__Burkholderiales.f__Comamonadaceae.g__Rhizobacter.__	3.90333	5	3.49001	7.49852e-08
d__Bacteria.p__Bacteroidota.c__Bacteroidia.o__Flavobacteriales.f__Flavobacteriaceae.g__Flavobacterium.s__Flavobacterium_paronense	3.84485	5	3.48906	6.06514e-10
d__Bacteria.p__Proteobacteria.c__Alphaproteobacteria.o__Rhizobiales.f__Rhizobiales_Incertae_Sedis.g__uncultured	3.79692	5	3.48091	2.23899e-19
d__Bacteria.p__Proteobacteria.c__Gammaproteobacteria.o__Xanthomonadales	3.79408	5	3.45026	2.31516e-18
d__Bacteria.p__Bdellovibrionota.c__Bdellovibrionia.o__Bdellovibrionales.f__Bdellovibrionaceae.g__OM27_clade	3.75894	5	3.44578	1.67375e-18
d__Bacteria.p__Bdellovibrionota.c__Bdellovibrionia	3.82595	5	3.43867	2.28802e-13
d__Bacteria.p__Bdellovibrionota.c__Bdellovibrionia.o__Bdellovibrionales.f__Bdellovibrionaceae	3.77359	5	3.41671	5.93819e-16
d__Bacteria.p__Proteobacteria.c__Alphaproteobacteria.o__Rhodobacterales.f__Rhodobacteraceae.g__Rhodobacter.__	3.7552	5	3.41666	6.15796e-18
d__Bacteria.p__Bdellovibrionota.c__Bdellovibrionia.o__Bdellovibrionales	3.77359	5	3.41555	5.93819e-16
d__Bacteria.p__Bacteroidota.c__Bacteroidia.o__Chitinophagales.f__Chitinophagaceae.g__Ferruginibacter	3.80395	5	3.41415	1.31951e-12
d__Bacteria.p__Acidobacteriota	3.72929	5	3.4138	3.08297e-20
d__Bacteria.p__Desulfobacterota.c__Desulfuromonadia	3.70705	5	3.38895	3.41577e-23
d__Bacteria.p__Proteobacteria.c__Alphaproteobacteria.o__Caulobacterales.f__Hyphomonadaceae.g__Hirschia	3.7145	5	3.38126	2.17364e-21
d__Bacteria.p__Proteobacteria.c__Alphaproteobacteria.o__Caulobacterales.f__Hyphomonadaceae.g__Hirschia.s__metagenome	3.70189	5	3.36727	2.17364e-21
d__Bacteria.p__Proteobacteria.c__Gammaproteobacteria.o__Xanthomonadales.f__Xanthomonadaceae	3.71252	5	3.36339	8.38041e-18
d__Bacteria.p__Bacteroidota.c__Bacteroidia.o__Chitinophagales.f__Saprospiraceae.g__uncultured.s__uncultured_bacterium	3.68006	5	3.35177	6.11914e-23
d__Bacteria.p__Proteobacteria.c__Gammaproteobacteria.o__Burkholderiales.f__Comamonadaceae.g__Hydrogenophaga	3.7295	5	3.35105	5.22364e-13
d__Bacteria.p__Proteobacteria.c__Gammaproteobacteria.o__Burkholderiales.f__Comamonadaceae.g__Hydrogenophaga.__	3.7212	5	3.35064	1.97529e-13
d__Bacteria.p__Firmicutes	3.71948	5	3.34824	3.7227e-08
d__Bacteria.p__Bacteroidota.c__Bacteroidia.o__Chitinophagales.f__Chitinophagaceae.g__Ferruginibacter.s__uncultured_Sphingobacteriia	3.69381	5	3.34191	5.80487e-13
d__Bacteria.p__Proteobacteria.c__Gammaproteobacteria.o__Burkholderiales.f__Sutterellaceae	3.64447	5	3.33139	9.03687e-24
d__Bacteria.p__Proteobacteria.c__Alphaproteobacteria.o__Caulobacterales.f__Caulobacteraceae.g__Brevundimonas	3.65797	5	3.32855	4.29376e-20
d__Bacteria.p__Bacteroidota.c__Bacteroidia.o__Flavobacteriales.f__NS9_marine_group.g__NS9_marine_group.s__uncultured_Bacteroidetes	3.63652	5	3.32736	1.76139e-22
d__Bacteria.p__Bacteroidota.c__Bacteroidia.o__Cytophagales.f__Microscillaceae	3.64643	5	3.317	2.12049e-23
d__Bacteria.p__Proteobacteria.c__Gammaproteobacteria.o__Burkholderiales.f__Sutterellaceae.g__uncultured	3.62273	5	3.31256	9.88656e-24
d__Bacteria.p__Bacteroidota.c__Bacteroidia.o__Chitinophagales.f__Saprospiraceae.g__uncultured.s__uncultured_Devosia	3.62632	5	3.30979	6.58972e-25
d__Bacteria.p__Proteobacteria.c__Gammaproteobacteria.o__Methylococcales	3.63098	5	3.30259	1.98352e-12
d__Bacteria.p__Bacteroidota.c__Bacteroidia.o__Sphingobacteriales.f__ST_12K33.g__ST_12K33	3.64959	5	3.27641	6.4065e-14
d__Bacteria.p__Bacteroidota.c__Bacteroidia.o__Sphingobacteriales.f__ST_12K33	3.64959	5	3.27641	6.4065e-14
d__Bacteria.p__Bacteroidota.c__Bacteroidia.o__Sphingobacteriales.f__ST_12K33.g__ST_12K33.s__uncultured_Sphingobacteriia	3.64959	5	3.27641	6.4065e-14
d__Bacteria.p__Bacteroidota.c__Bacteroidia.o__Flavobacteriales.f__Flavobacteriaceae.g__Flavobacterium.s__Flavobacterium_keumense	3.62439	5	3.2699	0.0107916
d__Bacteria.p__Bacteroidota.c__Bacteroidia.o__Chitinophagales.f__Chitinophagaceae.g__Dinghuibacter.__	3.66381	5	3.26797	3.74529e-15
d__Bacteria.p__Proteobacteria.c__Gammaproteobacteria.o__Cellvibrionales.f__Spongiibacteraceae	3.64981	5	3.26778	2.44739e-14
d__Bacteria.p__Proteobacteria.c__Gammaproteobacteria.o__Cellvibrionales.f__Spongiibacteraceae.g__BD1_7_clade	3.64981	5	3.26778	2.44739e-14
d__Bacteria.p__Bacteroidota.c__Bacteroidia.o__Chitinophagales.f__Saprospiraceae.g__Candidatus_Aquirestis.__	3.57024	5	3.26373	9.22247e-21
d__Bacteria.p__Proteobacteria.c__Gammaproteobacteria.o__Steroidobacterales.f__Steroidobacteraceae.g__uncultured.s__uncultured_Sinobacteraceae	3.5596	5	3.24686	2.37842e-23
d__Bacteria.p__Proteobacteria.c__Gammaproteobacteria.o__Burkholderiales.f__Nitrosomonadaceae	3.59108	5	3.24323	4.75556e-22
d__Bacteria.p__Proteobacteria.c__Gammaproteobacteria.o__Pseudomonadales	3.70278	5	3.24224	3.66664e-07
d__Bacteria.p__Proteobacteria.c__Alphaproteobacteria.o__Rhodobacterales.f__Rhodobacteraceae.g__Rhodobacter	3.94781	5	3.23949	4.30415e-05
d__Bacteria.p__Proteobacteria.c__Gammaproteobacteria.o__Burkholderiales.f__Burkholderiaceae.g__Lautropia	3.55578	5	3.23436	6.69618e-21
d__Bacteria.p__Proteobacteria.c__Alphaproteobacteria.o__Rhizobiales.f__Rhizobiales_Incertae_Sedis.g__uncultured.s__metagenome	3.55553	5	3.23311	1.71093e-16
d__Bacteria.p__Proteobacteria.c__Gammaproteobacteria.o__Cellvibrionales.f__Spongiibacteraceae.g__BD1_7_clade.s__metagenome	3.6173	5	3.22781	4.07619e-12
d__Bacteria.p__Proteobacteria.c__Gammaproteobacteria.o__Burkholderiales.f__Rhodocyclaceae.g__Dechloromonas	3.51701	5	3.22699	2.07263e-15
d__Bacteria.p__Proteobacteria.c__Gammaproteobacteria.o__Xanthomonadales.f__Xanthomonadaceae.g__Arenimonas	3.57176	5	3.22293	1.43698e-13
d__Bacteria.p__Bacteroidota.c__Bacteroidia.o__Bacteroidales	3.62514	5	3.20734	4.21633e-09
d__Bacteria.p__Proteobacteria.c__Gammaproteobacteria.o__Burkholderiales.f__Rhodocyclaceae.g__Dechloromonas.__	3.4948	5	3.20469	1.74339e-14
d__Bacteria.p__Bacteroidota.c__Bacteroidia.o__Flavobacteriales.f__Flavobacteriaceae.g__Flavobacterium.s__Antarctic_bacterium	3.67313	5	3.20083	1.74254e-06
d__Bacteria.p__Proteobacteria.c__Alphaproteobacteria.o__Rickettsiales	3.80825	5	3.19585	8.18657e-05
d__Bacteria.p__Proteobacteria.c__Alphaproteobacteria.o__Rhizobiales.f__Hyphomicrobiaceae	3.49278	5	3.17396	3.92595e-21
d__Bacteria.p__Proteobacteria.c__Gammaproteobacteria.o__Burkholderiales.f__SC_I_84	3.4772	5	3.17039	9.22247e-21
d__Bacteria.p__Proteobacteria.c__Gammaproteobacteria.o__Burkholderiales.f__SC_I_84.g__SC_I_84	3.4772	5	3.17039	9.22247e-21
d__Bacteria.p__Bdellovibrionota.c__Oligoflexia	3.57748	5	3.1621	1.93809e-06
d__Bacteria.p__Proteobacteria.c__Alphaproteobacteria.o__Caulobacterales.f__Caulobacteraceae.g__Brevundimonas.__	3.49577	5	3.16109	1.7725e-19
d__Bacteria.p__Proteobacteria.c__Gammaproteobacteria.o__Burkholderiales.f__Sutterellaceae.g__uncultured.__	3.46488	5	3.15045	8.52466e-23
d__Bacteria.p__Firmicutes.c__Bacilli	3.48746	5	3.13943	0.000947489
d__Bacteria.p__Bacteroidota.c__Bacteroidia.o__Chitinophagales.f__Chitinophagaceae.g__Dinghuibacter.s__uncultured_bacterium	3.42298	5	3.13719	1.08657e-17
d__Bacteria.p__Bacteroidota.c__Bacteroidia.o__Cytophagales.f__Microscillaceae.g__uncultured	3.46743	5	3.13633	2.70752e-20
d__Bacteria.p__Proteobacteria.c__Gammaproteobacteria.o__Cellvibrionales.f__Halieaceae.g__OM60_NOR5__clade.__	3.42226	5	3.12301	2.45232e-15
d__Bacteria.p__Bdellovibrionota.c__Bdellovibrionia.o__Bdellovibrionales.f__Bdellovibrionaceae.g__OM27_clade.__	3.43433	5	3.11652	3.4913e-18
d__Bacteria.p__Proteobacteria.c__Alphaproteobacteria.o__Rhizobiales.f__Rhizobiaceae	3.61323	5	3.11434	2.04706e-09
d__Bacteria.p__Proteobacteria.c__Alphaproteobacteria.o__Sphingomonadales.f__Sphingomonadaceae.__	3.44707	5	3.1117	9.24486e-13
d__Bacteria.p__Proteobacteria.c__Alphaproteobacteria.o__Sphingomonadales.f__Sphingomonadaceae.__.__	3.44707	5	3.11125	9.24486e-13
d__Bacteria.p__Acidobacteriota.c__Vicinamibacteria	3.40175	5	3.10979	4.32268e-20
d__Bacteria.p__Actinobacteriota.c__Acidimicrobiia.o__Microtrichales.f__Ilumatobacteraceae.g__Ilumatobacter	3.41506	5	3.10025	1.57944e-25
d__Bacteria.p__Proteobacteria.c__Alphaproteobacteria.o__Caulobacterales.f__Caulobacteraceae.g__Caulobacter	3.72917	5	3.07944	0.000327194
d__Bacteria.p__Desulfobacterota.c__Desulfuromonadia.o__PB19.f__PB19	3.40337	5	3.0762	2.59403e-16
d__Bacteria.p__Desulfobacterota.c__Desulfuromonadia.o__PB19	3.40337	5	3.07606	2.59403e-16
d__Bacteria.p__Desulfobacterota.c__Desulfuromonadia.o__PB19.f__PB19.g__PB19	3.40337	5	3.07599	2.59403e-16
d__Bacteria.p__Proteobacteria.c__Alphaproteobacteria.o__Caulobacterales.f__Caulobacteraceae.g__Caulobacter.__	3.72376	5	3.06733	0.000830593
d__Bacteria.p__Gemmatimonadota.c__Gemmatimonadetes.o__Gemmatimonadales	3.36638	5	3.06702	5.33586e-25
d__Bacteria.p__Myxococcota	3.39058	5	3.06699	1.65237e-25
d__Bacteria.p__Gemmatimonadota.c__Gemmatimonadetes	3.36638	5	3.06691	5.33586e-25
d__Bacteria.p__Gemmatimonadota.c__Gemmatimonadetes.o__Gemmatimonadales.f__Gemmatimonadaceae	3.36638	5	3.06686	5.33586e-25
d__Bacteria.p__Gemmatimonadota	3.36638	5	3.06677	5.33586e-25
d__Bacteria.p__Bacteroidota.c__Bacteroidia.o__Chitinophagales.f__Saprospiraceae.g__Haliscomenobacter	3.38933	5	3.06041	6.58972e-25
d__Bacteria.p__Proteobacteria.c__Gammaproteobacteria.o__Pseudomonadales.f__Pseudomonadaceae	3.51076	5	3.05913	1.65843e-08
d__Bacteria.p__Proteobacteria.c__Gammaproteobacteria.o__Pseudomonadales.f__Pseudomonadaceae.g__Pseudomonas	3.51076	5	3.05459	1.65843e-08
d__Bacteria.p__Firmicutes.c__Bacilli.o__Bacillales	3.36684	5	3.04651	3.36856e-09
d__Bacteria.p__Bacteroidota.c__Bacteroidia.o__Chitinophagales.f__Saprospiraceae.g__uncultured.__	3.36991	5	3.04525	5.12366e-26
d__Bacteria.p__Proteobacteria.c__Gammaproteobacteria.o__Methylococcales.f__Methylomonadaceae	3.32809	5	3.04097	5.80586e-20
d__Bacteria.p__Bdellovibrionota.c__Oligoflexia.o__Silvanigrellales	3.42723	5	3.03743	0.000122736
d__Bacteria.p__Firmicutes.c__Bacilli.o__Bacillales.f__Bacillaceae	3.35716	5	3.03661	1.3446e-08
d__Bacteria.p__Bdellovibrionota.c__Oligoflexia.o__Silvanigrellales.f__Silvanigrellaceae	3.42723	5	3.0349	0.000122736
d__Bacteria.p__Proteobacteria.c__Alphaproteobacteria.o__Rhizobiales.f__Rhizobiales_Incertae_Sedis.g__uncultured.__	3.33898	5	3.03456	1.35962e-17
d__Bacteria.p__Proteobacteria.c__Alphaproteobacteria.o__Acetobacterales.f__Acetobacteraceae.g__Rhodovarius	3.36614	5	3.03348	4.71611e-14
d__Bacteria.p__Proteobacteria.c__Alphaproteobacteria.o__Acetobacterales.f__Acetobacteraceae.g__Rhodovarius.s__uncultured_Alphaproteobacteria	3.36614	5	3.03343	4.71611e-14
d__Bacteria.p__Bacteroidota.c__Bacteroidia.o__Chitinophagales.f__Chitinophagaceae.g__Dinghuibacter.s__metagenome	3.52694	5	3.03008	0.00611838
d__Bacteria.p__Firmicutes.c__Bacilli.o__Bacillales.f__Bacillaceae.g__Bacillus	3.35125	5	3.02995	1.3446e-08
d__Bacteria.p__Acidobacteriota.c__Vicinamibacteria.o__Vicinamibacterales	3.31827	5	3.02912	3.93461e-19
d__Bacteria.p__Proteobacteria.c__Gammaproteobacteria.o__Aeromonadales	3.53522	5	3.0277	1.31499e-05
d__Bacteria.p__Proteobacteria.c__Gammaproteobacteria.o__Burkholderiales.f__Comamonadaceae.g__Malikia.__	3.31839	5	3.02646	0.000817319
d__Bacteria.p__Proteobacteria.c__Gammaproteobacteria.o__Burkholderiales.f__Nitrosomonadaceae.g__Ellin6067	3.35842	5	3.02614	7.82952e-18
d__Bacteria.p__Bacteroidota.c__Bacteroidia.o__Chitinophagales.f__Saprospiraceae.g__Haliscomenobacter.__	3.3552	5	3.02484	2.30286e-24
d__Bacteria.p__Proteobacteria.c__Gammaproteobacteria.o__Burkholderiales.f__Burkholderiaceae.g__Lautropia.s__uncultured_beta	3.35044	5	3.02313	1.57873e-18
d__Bacteria.p__Proteobacteria.c__Gammaproteobacteria.o__Burkholderiales.f__Comamonadaceae.g__Malikia	3.31839	5	3.02178	0.000817319
d__Bacteria.p__Bacteroidota.c__Bacteroidia.o__Sphingobacteriales.f__LiUU_11_161.g__LiUU_11_161	3.34563	5	3.02026	6.51806e-22
d__Bacteria.p__Bacteroidota.c__Bacteroidia.o__Sphingobacteriales.f__LiUU_11_161.g__LiUU_11_161.s__uncultured_bacterium	3.34563	5	3.02026	6.51806e-22
d__Bacteria.p__Bacteroidota.c__Bacteroidia.o__Sphingobacteriales.f__LiUU_11_161	3.34563	5	3.01999	6.51806e-22
d__Bacteria.p__Firmicutes.c__Bacilli.o__Bacillales.f__Bacillaceae.g__Bacillus.__	3.33897	5	3.01906	1.3446e-08
d__Bacteria.p__Proteobacteria.c__Gammaproteobacteria.o__Aeromonadales.f__Aeromonadaceae	3.52562	5	3.01529	1.15045e-05
d__Bacteria.p__Bdellovibrionota.c__Oligoflexia.o__Silvanigrellales.f__Silvanigrellaceae.g__Silvanigrella	3.39204	5	3.00809	0.00074911
d__Bacteria.p__Proteobacteria.c__Alphaproteobacteria.o__Rhizobiales.f__Xanthobacteraceae	3.2496	5	3.00094	7.39769e-09
d__Bacteria.p__Proteobacteria.c__Gammaproteobacteria.o__Xanthomonadales.f__Xanthomonadaceae.g__Arenimonas.s__uncultured_soil	3.34606	5	2.99608	2.63828e-10
d__Bacteria.p__Cyanobacteria	3.39286	5	2.99474	5.96148e-12
d__Bacteria.p__Proteobacteria.c__Gammaproteobacteria.o__Aeromonadales.f__Aeromonadaceae.g__Aeromonas	3.50964	5	2.99054	1.15045e-05
d__Bacteria.p__Cyanobacteria.c__Cyanobacteriia	3.38025	5	2.98037	5.77189e-11
d__Bacteria.p__Proteobacteria.c__Alphaproteobacteria.o__Rhizobiales.f__Hyphomicrobiaceae.g__Hyphomicrobium	3.30189	5	2.97801	3.95786e-22
d__Bacteria.p__Nitrospirota	3.30958	5	2.97769	5.05908e-13
d__Bacteria.p__Bdellovibrionota.c__Oligoflexia.o__Silvanigrellales.f__Silvanigrellaceae.g__Silvanigrella.__	3.27814	5	2.96627	6.14255e-05
d__Bacteria.p__Proteobacteria.c__Gammaproteobacteria.o__Burkholderiales.f__Rhodocyclaceae.__.__	3.31218	5	2.96422	4.03659e-12
d__Bacteria.p__Proteobacteria.c__Gammaproteobacteria.o__Burkholderiales.f__Rhodocyclaceae.__	3.31218	5	2.96241	4.03659e-12
d__Bacteria.p__Desulfobacterota.c__Desulfobulbia	3.27535	5	2.95862	9.29621e-20
d__Bacteria.p__Proteobacteria.c__Gammaproteobacteria.o__Methylococcales.f__Methylococcaceae	3.33181	5	2.95861	5.34933e-07
d__Bacteria.p__Desulfobacterota.c__Desulfobulbia.o__Desulfobulbales	3.27535	5	2.95857	9.29621e-20
d__Bacteria.p__Proteobacteria.c__Alphaproteobacteria.o__Rhodobacterales.f__Rhodobacteraceae.g__Tabrizicola	3.32838	5	2.95203	8.63842e-13
d__Bacteria.p__Desulfobacterota.c__Desulfobacteria	3.25483	5	2.95078	1.48282e-20
d__Bacteria.p__Proteobacteria.c__Alphaproteobacteria.o__Sphingomonadales.f__Sphingomonadaceae.g__Novosphingobium	3.7496	5	2.95072	5.21815e-07
d__Bacteria.p__Proteobacteria.c__Gammaproteobacteria.o__Pseudomonadales.f__Pseudomonadaceae.g__Pseudomonas.__	3.39866	5	2.94625	6.52151e-06
d__Bacteria.p__Proteobacteria.c__Alphaproteobacteria.o__Caulobacterales.f__Hyphomonadaceae.g__UKL13_1	3.24154	5	2.94104	1.39643e-19
d__Bacteria.p__Desulfobacterota.c__Desulfuromonadia.o__PB19.f__PB19.g__PB19.__	3.26851	5	2.93628	1.62846e-13
d__Bacteria.p__Proteobacteria.c__Alphaproteobacteria.o__Caulobacterales.f__Hyphomonadaceae.g__UKL13_1.s__alpha_proteobacterium	3.23617	5	2.93541	1.39643e-19
d__Bacteria.p__Chloroflexi.c__KD4_96.o__KD4_96.f__KD4_96.g__KD4_96	3.24108	5	2.93393	1.20664e-23
d__Bacteria.p__Chloroflexi.c__KD4_96.o__KD4_96.f__KD4_96	3.24108	5	2.93384	1.20664e-23
d__Bacteria.p__Chloroflexi.c__KD4_96	3.24108	5	2.93366	1.20664e-23
d__Bacteria.p__Chloroflexi.c__KD4_96.o__KD4_96	3.24108	5	2.93361	1.20664e-23
d__Bacteria.p__Proteobacteria.c__Gammaproteobacteria.o__Oceanospirillales	3.6803	5	2.93024	0.00510639
d__Bacteria.p__Proteobacteria.c__Gammaproteobacteria.o__Burkholderiales.f__Comamonadaceae.g__uncultured	3.24358	5	2.91833	8.48934e-24
d__Bacteria.p__Proteobacteria.c__Gammaproteobacteria.o__Burkholderiales.f__SC_I_84.g__SC_I_84.__	3.2237	5	2.91565	6.15127e-18
d__Bacteria.p__Desulfobacterota.c__Desulfobacteria.o__Desulfobacterales.f__Desulfosarcinaceae	3.20431	5	2.90336	3.04402e-21
d__Bacteria.p__Desulfobacterota.c__Desulfobacteria.o__Desulfobacterales	3.20431	5	2.90328	3.04402e-21
d__Bacteria.p__Actinobacteriota.c__Acidimicrobiia.o__Microtrichales.f__Ilumatobacteraceae.g__Ilumatobacter.__	3.21716	5	2.90206	3.75175e-23
d__Bacteria.p__Proteobacteria.c__Alphaproteobacteria.o__Rickettsiales.f__Fokiniaceae	3.22599	5	2.89965	5.96997e-18
d__Bacteria.p__Actinobacteriota.c__Actinobacteria.o__Micrococcales.f__Microbacteriaceae.g__Rhodoluna	3.28053	5	2.89541	0.00334683
d__Bacteria.p__Actinobacteriota.c__Actinobacteria.o__Micrococcales.f__Microbacteriaceae.g__Rhodoluna.__	3.28053	5	2.8936	0.00334683
d__Bacteria.p__Proteobacteria.c__Alphaproteobacteria.o__Rhizobiales.f__Rhizobiaceae.__.__	3.09962	5	2.89167	1.85517e-07
d__Bacteria.p__Proteobacteria.c__Alphaproteobacteria.o__Rickettsiales.f__Rickettsiaceae.g__Candidatus_Megaira	3.44432	5	2.88784	7.21423e-05
d__Bacteria.p__Bdellovibrionota.c__Bdellovibrionia.o__Bdellovibrionales.f__Bdellovibrionaceae.g__OM27_clade.s__metagenome	3.18569	5	2.88268	4.65804e-12
d__Bacteria.p__Myxococcota.c__Polyangia	3.20174	5	2.87818	6.16278e-24
d__Bacteria.p__Gemmatimonadota.c__Gemmatimonadetes.o__Gemmatimonadales.f__Gemmatimonadaceae.g__Gemmatimonas	3.18105	5	2.87328	6.17421e-22
d__Bacteria.p__Proteobacteria.c__Alphaproteobacteria.o__Rhizobiales.f__Rhizobiaceae.__	3.09962	5	2.87046	1.85517e-07
d__Bacteria.p__Bdellovibrionota.c__Bdellovibrionia.o__Bdellovibrionales.f__Bdellovibrionaceae.g__OM27_clade.s__uncultured_bacterium	3.17271	5	2.85965	1.55208e-18
d__Bacteria.p__Proteobacteria.c__Gammaproteobacteria.o__Methylococcales.f__Methylomonadaceae.g__Crenothrix	3.14849	5	2.85884	8.55474e-20
d__Bacteria.p__Bacteroidota.c__Bacteroidia.o__Flavobacteriales.f__Flavobacteriaceae.g__Flavobacterium.s__Flavobacterium_cheonhonense	3.16003	5	2.85678	8.16356e-06
d__Bacteria.p__Proteobacteria.c__Gammaproteobacteria.o__Methylococcales.f__Methylococcaceae.g__Methyloparacoccus	3.2028	5	2.85361	0.000264019
d__Bacteria.p__Proteobacteria.c__Alphaproteobacteria.o__Rhizobiales.f__Xanthobacteraceae.g__Bradyrhizobium.__	3.01681	5	2.85345	0.0478343
d__Bacteria.p__Actinobacteriota.c__Thermoleophilia	3.18284	5	2.84818	3.63563e-12
d__Bacteria.p__Proteobacteria.c__Gammaproteobacteria.o__Burkholderiales.f__Comamonadaceae.g__uncultured.__	3.17673	5	2.84763	1.21842e-23
d__Bacteria.p__Proteobacteria.c__Alphaproteobacteria.o__Rhizobiales.f__Xanthobacteraceae.g__Bradyrhizobium	3.01681	5	2.84761	0.0478343
d__Bacteria.p__Desulfobacterota.c__Desulfuromonadia.o__Geobacterales.f__Geobacteraceae	3.14893	5	2.84635	7.39155e-17
d__Bacteria.p__Desulfobacterota.c__Desulfuromonadia.o__Geobacterales	3.14893	5	2.8461	7.39155e-17
d__Bacteria.p__Proteobacteria.c__Gammaproteobacteria.o__Burkholderiales.f__Comamonadaceae.g__Methylibium	3.16296	5	2.84503	1.30634e-16
d__Bacteria.p__Proteobacteria.c__Alphaproteobacteria.o__Caulobacterales.f__Caulobacteraceae.g__Brevundimonas.s__Brevundimonas_alba	3.15167	5	2.83739	5.64833e-15
d__Bacteria.p__Cyanobacteria.c__Cyanobacteriia.o__Synechococcales.f__Cyanobiaceae.g__Cyanobium_PCC_6307.__	3.18561	5	2.83723	3.71545e-13
d__Bacteria.p__Proteobacteria.c__Alphaproteobacteria.o__Caulobacterales.f__Hyphomonadaceae.g__Hyphomonas	3.19395	5	2.83308	6.16107e-17
d__Bacteria.p__Desulfobacterota.c__Desulfobacteria.o__Desulfobacterales.f__Desulfosarcinaceae.g__Sva0081_sediment_group	3.13328	5	2.83226	2.98726e-20
d__Bacteria.p__Proteobacteria.c__Gammaproteobacteria.o__Aeromonadales.f__Aeromonadaceae.g__Aeromonas.__	3.36862	5	2.83216	1.53037e-05
d__Bacteria.p__Proteobacteria.c__Gammaproteobacteria.o__Burkholderiales.f__Nitrosomonadaceae.g__Ellin6067.__	3.14342	5	2.8275	6.34825e-21
d__Bacteria.p__Bacteroidota.c__Bacteroidia.o__Flavobacteriales.f__Flavobacteriaceae.g__Flavobacterium.s__Bacteroidetes_bacterium	3.16952	5	2.82731	0.000671603
d__Bacteria.p__Bacteroidota.c__Bacteroidia.o__Bacteroidales.f__Bacteroidetes_vadinHA17.g__Bacteroidetes_vadinHA17	3.12545	5	2.82539	2.15924e-18
d__Bacteria.p__Bacteroidota.c__Bacteroidia.o__Bacteroidales.f__Bacteroidetes_vadinHA17	3.12545	5	2.82539	2.15924e-18
d__Bacteria.p__Gemmatimonadota.c__Gemmatimonadetes.o__Gemmatimonadales.f__Gemmatimonadaceae.g__Gemmatimonas.__	3.12337	5	2.82061	1.84265e-17
d__Bacteria.p__Proteobacteria.c__Alphaproteobacteria.o__Sphingomonadales.f__Sphingomonadaceae.g__Novosphingobium.__	3.69222	5	2.81999	6.84766e-05
d__Bacteria.p__Verrucomicrobiota.c__Verrucomicrobiae.o__Pedosphaerales	3.30993	5	2.81754	7.79066e-05
d__Bacteria.p__Verrucomicrobiota.c__Verrucomicrobiae.o__Pedosphaerales.f__Pedosphaeraceae	3.30993	5	2.81754	7.79066e-05
d__Bacteria.p__Firmicutes.c__Clostridia	3.21562	5	2.80782	2.12868e-08
d__Bacteria.p__Proteobacteria.c__Gammaproteobacteria.o__Burkholderiales.f__Comamonadaceae.g__Sphaerotilus	3.42104	5	2.80767	0.0498815
d__Bacteria.p__Cyanobacteria.c__Cyanobacteriia.o__Synechococcales	3.2484	5	2.806	2.14538e-06
d__Bacteria.p__Proteobacteria.c__Alphaproteobacteria.o__Rhizobiales.f__A0839	3.12546	5	2.80572	1.23046e-23
d__Bacteria.p__Proteobacteria.c__Alphaproteobacteria.o__Rhizobiales.f__A0839.g__A0839	3.12546	5	2.80554	1.23046e-23
d__Bacteria.p__Verrucomicrobiota.c__Verrucomicrobiae.o__Pedosphaerales.f__Pedosphaeraceae.g__SH3_11	3.30062	5	2.80376	8.65768e-05
d__Bacteria.p__Proteobacteria.c__Gammaproteobacteria.o__Methylococcales.f__Methylococcaceae.g__Methyloparacoccus.__	3.17054	5	2.8025	0.00725106
d__Bacteria.p__Cyanobacteria.c__Cyanobacteriia.o__Synechococcales.f__Cyanobiaceae	3.24054	5	2.79568	2.19027e-06
d__Bacteria.p__Cyanobacteria.c__Cyanobacteriia.o__Synechococcales.f__Cyanobiaceae.g__Cyanobium_PCC_6307	3.24054	5	2.79568	2.19027e-06
d__Bacteria.p__Proteobacteria.c__Alphaproteobacteria.o__Rhizobiales.f__Hyphomicrobiaceae.g__Hyphomicrobium.__	3.10849	5	2.79456	1.61948e-16
d__Bacteria.p__Bacteroidota.c__Ignavibacteria.o__Ignavibacteriales	3.0975	5	2.79104	1.95533e-19
d__Bacteria.p__Bacteroidota.c__Ignavibacteria	3.0975	5	2.79104	1.95533e-19
d__Bacteria.p__Bacteroidota.c__Bacteroidia.o__Chitinophagales.f__Chitinophagaceae.g__uncultured	3.25605	5	2.78357	7.37064e-10
d__Bacteria.p__Desulfobacterota.c__Desulfobulbia.o__Desulfobulbales.f__Desulfocapsaceae	3.10256	5	2.78356	6.8812e-17
d__Bacteria.p__Proteobacteria.c__Alphaproteobacteria.o__Sphingomonadales.f__Sphingomonadaceae.g__Sphingopyxis	3.14338	5	2.78311	3.60359e-16
d__Bacteria.p__Proteobacteria.c__Gammaproteobacteria.o__Pseudomonadales.f__Moraxellaceae	3.25588	5	2.77585	0.00214393
d__Bacteria.p__Actinobacteriota.c__Actinobacteria.o__PeM15	3.12322	5	2.76997	1.39436e-14
d__Bacteria.p__Actinobacteriota.c__Actinobacteria.o__PeM15.f__PeM15	3.12322	5	2.76913	1.39436e-14
d__Bacteria.p__Actinobacteriota.c__Actinobacteria.o__PeM15.f__PeM15.g__PeM15	3.12322	5	2.76776	1.39436e-14
d__Bacteria.p__Bacteroidota.c__Bacteroidia.o__Cytophagales.f__Microscillaceae.g__uncultured.s__uncultured_bacterium	3.06379	5	2.76457	7.84783e-19
d__Bacteria.p__Proteobacteria.c__Alphaproteobacteria.o__Caulobacterales.f__Hyphomonadaceae.g__Hyphomonas.s__uncultured_Alphaproteobacteria	3.11506	5	2.75872	4.28216e-12
d__Bacteria.p__Nitrospirota.c__Thermodesulfovibrionia.o__uncultured	3.09175	5	2.7567	2.58352e-14
d__Bacteria.p__Nitrospirota.c__Thermodesulfovibrionia.o__uncultured.f__uncultured.g__uncultured	3.09175	5	2.75644	2.58352e-14
d__Bacteria.p__Nitrospirota.c__Thermodesulfovibrionia.o__uncultured.f__uncultured	3.09175	5	2.75628	2.58352e-14
d__Bacteria.p__Nitrospirota.c__Thermodesulfovibrionia	3.09175	5	2.75571	2.58352e-14
d__Bacteria.p__Acidobacteriota.c__Vicinamibacteria.o__Vicinamibacterales.f__uncultured.g__uncultured	3.02816	5	2.75315	1.40473e-17
d__Bacteria.p__Acidobacteriota.c__Vicinamibacteria.o__Vicinamibacterales.f__uncultured	3.02816	5	2.75314	1.40473e-17
d__Bacteria.p__Proteobacteria.c__Alphaproteobacteria.o__Rickettsiales.f__Rickettsiaceae	3.60268	5	2.75237	0.0251869
d__Bacteria.p__Proteobacteria.c__Alphaproteobacteria.o__Acetobacterales.f__Acetobacteraceae.g__Roseomonas.__	3.28667	5	2.75219	1.79139e-08
d__Bacteria.p__Proteobacteria.c__Gammaproteobacteria.o__Burkholderiales.f__Comamonadaceae.g__Methylibium.__	3.06532	5	2.74744	9.35152e-16
d__Bacteria.p__Bacteroidota.c__Bacteroidia.o__Cytophagales.f__Microscillaceae.g__OLB12	3.06362	5	2.74005	1.48843e-19
d__Bacteria.p__Proteobacteria.c__Alphaproteobacteria.o__Sphingomonadales.f__Sphingomonadaceae.g__Polymorphobacter.__	3.05352	5	2.73745	2.50705e-13
d__Bacteria.p__Proteobacteria.c__Alphaproteobacteria.o__Sphingomonadales.f__Sphingomonadaceae.g__Polymorphobacter	3.05352	5	2.73745	2.50705e-13
d__Bacteria.p__Proteobacteria.c__Alphaproteobacteria.o__Rhodobacterales.f__Rhodobacteraceae.g__Tabrizicola.__	3.06424	5	2.73536	1.39468e-16
d__Bacteria.p__Verrucomicrobiota.c__Verrucomicrobiae.o__Chthoniobacterales.f__Terrimicrobiaceae.g__FukuN18_freshwater_group.__	0.936083	5	2.72906	0.0299636
d__Bacteria.p__Proteobacteria.c__Alphaproteobacteria.o__Rhizobiales.f__Hyphomicrobiaceae.g__Pedomicrobium	3.01638	5	2.70699	6.14821e-14
d__Bacteria.p__Acidobacteriota.c__Vicinamibacteria.o__Vicinamibacterales.f__Vicinamibacteraceae	3.00604	5	2.70322	3.48107e-16
d__Bacteria.p__Bacteroidota.c__Bacteroidia.o__Cytophagales.f__Microscillaceae.g__OLB12.s__uncultured_bacterium	3.02773	5	2.70255	1.574e-18
d__Bacteria.p__Proteobacteria.c__Gammaproteobacteria.o__Xanthomonadales.f__Rhodanobacteraceae	3.01506	5	2.69796	7.47043e-19
d__Bacteria.p__Proteobacteria.c__Alphaproteobacteria.o__Rickettsiales.f__Fokiniaceae.g__MD3_55	2.99818	5	2.6963	6.38185e-20
d__Bacteria.p__Proteobacteria.c__Alphaproteobacteria.o__Rickettsiales.f__Rickettsiaceae.g__Candidatus_Megaira.__	3.26164	5	2.6898	3.34633e-05
d__Bacteria.p__Bacteroidota.c__Bacteroidia.o__Chitinophagales.f__Chitinophagaceae.g__Aurantisolimonas	2.99526	5	2.68582	5.80586e-20
d__Bacteria.p__Proteobacteria.c__Gammaproteobacteria.o__Burkholderiales.f__Comamonadaceae.g__Sphaerotilus.s__Sphaerotilus_natans	2.9605	5	2.68096	1.63295e-06
d__Bacteria.p__Bacteroidota.c__Bacteroidia.o__Bacteroidales.f__Prolixibacteraceae	2.99083	5	2.67863	1.34485e-17
d__Bacteria.p__Actinobacteriota.c__Thermoleophilia.o__Gaiellales	3.0311	5	2.67415	7.75341e-11
d__Bacteria.p__Proteobacteria.c__Gammaproteobacteria.o__Alteromonadales	3.1302	5	2.67287	1.31364e-10
d__Bacteria.p__Proteobacteria.c__Gammaproteobacteria.o__Burkholderiales.f__Comamonadaceae.g__Aquabacterium	3.27658	5	2.67007	0.000618409
d__Bacteria.p__Proteobacteria.c__Gammaproteobacteria.o__Alteromonadales.f__Alteromonadaceae.g__Rheinheimera	3.11712	5	2.66344	1.65852e-10
d__Bacteria.p__Proteobacteria.c__Gammaproteobacteria.o__Alteromonadales.f__Alteromonadaceae	3.11712	5	2.66194	1.65852e-10
d__Bacteria.p__Actinobacteriota.c__Acidimicrobiia.o__Microtrichales.f__Ilumatobacteraceae.g__Ilumatobacter.s__uncultured_bacterium	2.97316	5	2.66053	2.45232e-15
d__Bacteria.p__Bacteroidota.c__Bacteroidia.o__Flavobacteriales.f__NS9_marine_group.g__NS9_marine_group.s__uncultured_bacterium	2.9525	5	2.65603	3.95977e-20
d__Bacteria.p__Proteobacteria.c__Alphaproteobacteria.o__Holosporales.f__Holosporaceae	3.01189	5	2.65251	9.28525e-11
d__Bacteria.p__Proteobacteria.c__Alphaproteobacteria.o__Holosporales	3.01189	5	2.65224	9.28525e-11
d__Bacteria.p__Bacteroidota.c__Bacteroidia.o__Sphingobacteriales.f__env_OPS_17.g__env_OPS_17	3.07642	5	2.64898	3.87759e-09
d__Bacteria.p__Proteobacteria.c__Gammaproteobacteria.o__Cellvibrionales.f__Porticoccaceae	2.96299	5	2.64873	5.56765e-06
d__Bacteria.p__Proteobacteria.c__Gammaproteobacteria.o__Xanthomonadales.f__Xanthomonadaceae.g__Arenimonas.__	3.00213	5	2.64854	8.77994e-17
d__Bacteria.p__Desulfobacterota.c__Desulfobulbia.o__Desulfobulbales.f__Desulfocapsaceae.g___Desulfobacterium__catecholicum_group	2.96848	5	2.64804	2.69817e-17
d__Bacteria.p__Proteobacteria.c__Alphaproteobacteria.o__Rhizobiales.f__Hyphomicrobiaceae.g__Pedomicrobium.__	2.95654	5	2.64783	8.31924e-14
d__Bacteria.p__Bacteroidota.c__Bacteroidia.o__Sphingobacteriales.f__env_OPS_17	3.07642	5	2.64406	3.87759e-09
d__Bacteria.p__Proteobacteria.c__Alphaproteobacteria.o__Rickettsiales.f__Fokiniaceae.g__MD3_55.s__uncultured_Rickettsiales	2.94166	5	2.64095	5.61967e-20
d__Bacteria.p__Proteobacteria.c__Gammaproteobacteria.o__Cellvibrionales.f__Porticoccaceae.g__C1_B045	2.96299	5	2.6398	5.56765e-06
d__Bacteria.p__Actinobacteriota.c__Actinobacteria.o__Corynebacteriales.f__Mycobacteriaceae.g__Mycobacterium.__	3.0929	5	2.63293	0.00939264
d__Bacteria.p__Actinobacteriota.c__Actinobacteria.o__Corynebacteriales.f__Mycobacteriaceae	3.0929	5	2.63293	0.00939264
d__Bacteria.p__Actinobacteriota.c__Actinobacteria.o__Corynebacteriales.f__Mycobacteriaceae.g__Mycobacterium	3.0929	5	2.63293	0.00939264
d__Bacteria.p__Proteobacteria.c__Gammaproteobacteria.o__Immundisolibacterales.f__Immundisolibacteraceae	2.94832	5	2.63227	8.80968e-06
d__Bacteria.p__Verrucomicrobiota.c__Verrucomicrobiae.o__Verrucomicrobiales	2.9835	5	2.63131	6.69364e-16
d__Bacteria.p__Proteobacteria.c__Gammaproteobacteria.o__Immundisolibacterales	2.94832	5	2.63047	8.80968e-06
d__Bacteria.p__Proteobacteria.c__Gammaproteobacteria.o__Cellvibrionales.f__Halieaceae.g__OM60_NOR5__clade.s__metagenome	2.93541	5	2.63011	2.15924e-18
d__Bacteria.p__Proteobacteria.c__Gammaproteobacteria.o__Burkholderiales.f__Chitinibacteraceae	2.95948	5	2.62547	1.86706e-09
d__Bacteria.p__Acidobacteriota.c__Blastocatellia	2.96887	5	2.62528	1.8717e-17
d__Bacteria.p__Gemmatimonadota.c__Gemmatimonadetes.o__Gemmatimonadales.f__Gemmatimonadaceae.g__uncultured	2.90717	5	2.62452	2.95878e-21
d__Bacteria.p__Proteobacteria.c__Gammaproteobacteria.o__Burkholderiales.f__Comamonadaceae.g__Inhella	2.94771	5	2.62383	1.25498e-21
d__Bacteria.p__Verrucomicrobiota.c__Verrucomicrobiae.o__Verrucomicrobiales.f__Verrucomicrobiaceae	2.96858	5	2.62109	9.77669e-17
d__Bacteria.p__Proteobacteria.c__Gammaproteobacteria.o__Burkholderiales.f__Rhodocyclaceae.g__Sulfuritalea	3.23476	5	2.61987	2.15277e-05
d__Bacteria.p__Acidobacteriota.c__Acidobacteriae	2.95953	5	2.61917	2.38715e-15
d__Bacteria.p__Proteobacteria.c__Gammaproteobacteria.o__Cellvibrionales.f__Halieaceae.g__OM60_NOR5__clade.s__uncultured_bacterium	2.92551	5	2.61848	7.47043e-19
d__Bacteria.p__Myxococcota.c__Myxococcia	2.93787	5	2.61691	3.85658e-17
d__Bacteria.p__Myxococcota.c__Myxococcia.o__Myxococcales	2.93787	5	2.61691	3.85658e-17
d__Bacteria.p__Bacteroidota.c__Bacteroidia.o__Chitinophagales.f__Chitinophagaceae.g__Lacibacter	2.92095	5	2.61601	5.05548e-15
d__Bacteria.p__Proteobacteria.c__Gammaproteobacteria.o__Burkholderiales.f__Hydrogenophilaceae.g__Thiobacillus	2.91304	5	2.6137	1.15871e-14
d__Bacteria.p__Proteobacteria.c__Gammaproteobacteria.o__Burkholderiales.f__Hydrogenophilaceae.g__Thiobacillus.__	2.91304	5	2.61368	1.15871e-14
d__Bacteria.p__Nitrospirota.c__Thermodesulfovibrionia.o__uncultured.f__uncultured.g__uncultured.s__uncultured_bacterium	2.95092	5	2.61343	1.01251e-09
d__Bacteria.p__Proteobacteria.c__Alphaproteobacteria.o__Holosporales.f__Holosporaceae.g__uncultured	2.97128	5	2.60991	1.05413e-10
d__Bacteria.p__Proteobacteria.c__Gammaproteobacteria.o__Burkholderiales.f__Sutterellaceae.g__uncultured.s__uncultured_bacterium	2.91939	5	2.60856	1.74274e-17
d__Bacteria.p__Proteobacteria.c__Alphaproteobacteria.o__Rhizobiales.f__Xanthobacteraceae.g__Xanthobacter	1.12663	5	2.59316	0.0418667
d__Bacteria.p__Chloroflexi.c__Chloroflexia	2.89361	5	2.58996	5.8977e-15
d__Bacteria.p__Chloroflexi.c__Anaerolineae	2.89643	5	2.58854	4.78361e-17
d__Bacteria.p__Proteobacteria.c__Alphaproteobacteria.o__Sphingomonadales.f__Sphingomonadaceae.g__Sphingopyxis.s__alpha_proteobacterium	2.91396	5	2.58657	1.88947e-11
d__Bacteria.p__Acidobacteriota.c__Vicinamibacteria.o__Vicinamibacterales.f__Vicinamibacteraceae.g__Vicinamibacteraceae	2.88408	5	2.58322	1.09611e-15
d__Bacteria.p__Proteobacteria.c__Gammaproteobacteria.o__Burkholderiales.f__SC_I_84.g__SC_I_84.s__uncultured_prokaryote	2.8884	5	2.5824	1.30634e-16
d__Bacteria.p__Proteobacteria.c__Alphaproteobacteria.o__Holosporales.f__Holosporaceae.g__uncultured.s__uncultured_Holosporaceae	2.9446	5	2.5789	3.49153e-09
d__Bacteria.p__Proteobacteria.c__Alphaproteobacteria.o__Rhizobiales.f__Xanthobacteraceae.g__Xanthobacter.__	1.12663	5	2.5705	0.0418667
d__Bacteria.p__Acidobacteriota.c__Vicinamibacteria.o__Vicinamibacterales.f__uncultured.g__uncultured.s__uncultured_bacterium	2.8507	5	2.56554	2.45232e-15
d__Bacteria.p__Myxococcota.c__Polyangia.o__Polyangiales	2.89215	5	2.5652	1.18997e-22
d__Bacteria.p__Chloroflexi.c__KD4_96.o__KD4_96.f__KD4_96.g__KD4_96.s__metagenome	2.86244	5	2.56413	9.22247e-21
d__Bacteria.p__Proteobacteria.c__Alphaproteobacteria.o__Rhizobiales.f__Beijerinckiaceae.g__Methylocystis	2.9886	5	2.55938	0.0017409
d__Bacteria.p__Proteobacteria.c__Gammaproteobacteria.o__Burkholderiales.f__Comamonadaceae.g__Aquabacterium.__	2.93884	5	2.55903	1.63624e-05
d__Bacteria.p__Bacteroidota.c__Bacteroidia.o__Chitinophagales.f__Chitinophagaceae.g__uncultured.__	2.857	5	2.55543	9.35414e-16
d__Bacteria.p__Proteobacteria.c__Gammaproteobacteria.o__Thiotrichales	2.85175	5	2.55511	1.88947e-11
d__Bacteria.p__Proteobacteria.c__Gammaproteobacteria.o__Thiotrichales.f__Thiotrichaceae.g__Thiothrix	2.85175	5	2.55511	1.88947e-11
d__Bacteria.p__Proteobacteria.c__Gammaproteobacteria.o__Thiotrichales.f__Thiotrichaceae	2.85175	5	2.55511	1.88947e-11
d__Bacteria.p__Bacteroidota.c__Ignavibacteria.o__Ignavibacteriales.f__PHOS_HE36.g__PHOS_HE36.s__metagenome	2.84991	5	2.55445	1.30634e-16
d__Bacteria.p__Bacteroidota.c__Ignavibacteria.o__Ignavibacteriales.f__PHOS_HE36	2.84991	5	2.55445	1.30634e-16
d__Bacteria.p__Bacteroidota.c__Ignavibacteria.o__Ignavibacteriales.f__PHOS_HE36.g__PHOS_HE36	2.84991	5	2.55445	1.30634e-16
d__Bacteria.p__Proteobacteria.c__Alphaproteobacteria.o__Sphingomonadales.f__Sphingomonadaceae.g__Porphyrobacter	3.41179	5	2.55259	4.09585e-07
d__Bacteria.p__Proteobacteria.c__Gammaproteobacteria.o__Burkholderiales.f__Comamonadaceae.g__Leptothrix	2.89177	5	2.55086	5.40975e-15
d__Bacteria.p__Proteobacteria.c__Alphaproteobacteria.o__Sphingomonadales.f__Sphingomonadaceae.g__Porphyrobacter.__	3.41179	5	2.54866	4.09585e-07
d__Bacteria.p__Bacteroidota.c__Bacteroidia.o__Chitinophagales.f__Chitinophagaceae.g__Ferruginibacter.__	3.10913	5	2.54445	3.31416e-05
d__Bacteria.p__Chloroflexi.c__Chloroflexia.o__Chloroflexales	2.85055	5	2.54367	2.04627e-12
d__Bacteria.p__Proteobacteria.c__Alphaproteobacteria.o__Rhizobiales.f__Rhizobiales_Incertae_Sedis.g__Phreatobacter	2.86747	5	2.5428	9.32158e-20
d__Bacteria.p__Proteobacteria.c__Gammaproteobacteria.o__Burkholderiales.f__Burkholderiaceae.g__Lautropia.__	2.84823	5	2.54179	1.22651e-05
d__Bacteria.p__Proteobacteria.c__Gammaproteobacteria.o__CCM19a.f__CCM19a.g__CCM19a	2.8345	5	2.54083	3.55406e-20
d__Bacteria.p__Proteobacteria.c__Gammaproteobacteria.o__CCM19a.f__CCM19a	2.8345	5	2.54083	3.55406e-20
d__Bacteria.p__Proteobacteria.c__Gammaproteobacteria.o__CCM19a	2.8345	5	2.54081	3.55406e-20
d__Bacteria.p__Bdellovibrionota.c__Oligoflexia.o__0319_6G20	3.00134	5	2.5371	4.62986e-07
d__Bacteria.p__Bdellovibrionota.c__Oligoflexia.o__0319_6G20.f__0319_6G20.g__0319_6G20	3.00134	5	2.53617	4.62986e-07
d__Bacteria.p__Desulfobacterota.c__Desulfuromonadia.o__Geobacterales.f__Geobacteraceae.g__uncultured	2.82983	5	2.53521	2.50842e-17
d__Bacteria.p__Proteobacteria.c__Gammaproteobacteria.o__CCM19a.f__CCM19a.g__CCM19a.s__uncultured_bacterium	2.82769	5	2.53497	3.55406e-20
d__Bacteria.p__Bdellovibrionota.c__Oligoflexia.o__0319_6G20.f__0319_6G20	3.00134	5	2.53392	4.62986e-07
d__Bacteria.p__Proteobacteria.c__Gammaproteobacteria.o__Burkholderiales.f__Chitinibacteraceae.g__Deefgea	2.86645	5	2.53083	1.25575e-07
d__Bacteria.p__Bacteroidota.c__Bacteroidia.o__Bacteroidales.f__Bacteroidetes_vadinHA17.g__Bacteroidetes_vadinHA17.__	2.82954	5	2.52812	2.45232e-15
d__Bacteria.p__Chloroflexi.c__Chloroflexia.o__Chloroflexales.f__Roseiflexaceae	2.83087	5	2.52687	2.6566e-12
d__Bacteria.p__Chloroflexi.c__Chloroflexia.o__Chloroflexales.f__Roseiflexaceae.g__uncultured	2.83087	5	2.52667	2.6566e-12
d__Bacteria.p__Bacteroidota.c__Bacteroidia.o__Bacteroidales.f__Prolixibacteraceae.g__uncultured	2.82823	5	2.52195	1.46434e-17
d__Bacteria.p__Proteobacteria.c__Gammaproteobacteria.o__Immundisolibacterales.f__Immundisolibacteraceae.g__Immundisolibacter	2.83402	5	2.51993	1.17382e-06
d__Bacteria.p__Proteobacteria.c__Gammaproteobacteria.o__Cellvibrionales.f__Halieaceae.__	2.82513	5	2.51981	1.6216e-14
d__Bacteria.p__Proteobacteria.c__Gammaproteobacteria.o__Cellvibrionales.f__Halieaceae.__.__	2.82513	5	2.51981	1.6216e-14
d__Bacteria.p__Proteobacteria.c__Gammaproteobacteria.o__Burkholderiales.f__Burkholderiaceae.g__Lautropia.s__metagenome	2.81268	5	2.51861	4.14277e-18
d__Bacteria.p__Proteobacteria.c__Gammaproteobacteria.o__Thiotrichales.f__Thiotrichaceae.g__Thiothrix.__	2.81419	5	2.51746	1.88947e-11
d__Bacteria.p__Acidobacteriota.c__Acidobacteriae.o__Acidobacteriae.f__Acidobacteriae.g__Paludibaculum	2.8522	5	2.51344	1.16153e-12
d__Bacteria.p__Acidobacteriota.c__Acidobacteriae.o__Acidobacteriae	2.8522	5	2.51298	1.16153e-12
d__Bacteria.p__Acidobacteriota.c__Acidobacteriae.o__Acidobacteriae.f__Acidobacteriae	2.8522	5	2.51288	1.16153e-12
d__Bacteria.p__Proteobacteria.c__Gammaproteobacteria.o__Burkholderiales.f__Comamonadaceae.g__Leptothrix.__	2.85804	5	2.51149	1.61282e-14
d__Bacteria.p__Firmicutes.c__Clostridia.o__Peptostreptococcales_Tissierellales	2.87231	5	2.51103	3.72941e-15
d__Bacteria.p__Proteobacteria.c__Gammaproteobacteria.o__Cellvibrionales.f__Halieaceae.g__OM60_NOR5__clade.s__uncultured_soil	2.81369	5	2.51031	1.6216e-14
d__Bacteria.p__Bacteroidota.c__Bacteroidia.o__Cytophagales.f__Microscillaceae.g__uncultured.__	2.82902	5	2.50839	2.00521e-19
d__Bacteria.p__Proteobacteria.c__Alphaproteobacteria.o__Rhizobiales.f__Beijerinckiaceae.g__Methylocystis.__	2.9886	5	2.50792	0.0017409
d__Bacteria.p__Desulfobacterota.c__Desulfobacteria.o__Desulfobacterales.f__Desulfosarcinaceae.g__Sva0081_sediment_group.s__uncultured_bacterium	2.80349	5	2.50727	8.71514e-19
d__Bacteria.p__Bacteroidota.c__Bacteroidia.o__Chitinophagales.f__Chitinophagaceae.g__Terrimonas	2.83477	5	2.50711	1.30634e-16
d__Bacteria.p__Desulfobacterota.c__Desulfuromonadia.o__Desulfuromonadia	2.80965	5	2.50704	5.08001e-16
d__Bacteria.p__Proteobacteria.c__Gammaproteobacteria.o__Burkholderiales.f__Hydrogenophilaceae	3.13791	5	2.50683	1.09104e-05
d__Bacteria.p__Desulfobacterota.c__Desulfuromonadia.o__Desulfuromonadia.f__Geothermobacteraceae.g__Geothermobacter	2.7952	5	2.50612	3.51886e-16
d__Bacteria.p__Desulfobacterota.c__Desulfuromonadia.o__Desulfuromonadia.f__Geothermobacteraceae	2.7952	5	2.50612	3.51886e-16
d__Bacteria.p__Desulfobacterota.c__Desulfuromonadia.o__PB19.f__PB19.g__PB19.s__uncultured_bacterium	2.80962	5	2.50311	4.09121e-06
d__Bacteria.p__Proteobacteria.c__Gammaproteobacteria.o__Alteromonadales.f__Alteromonadaceae.g__Rheinheimera.__	2.98853	5	2.50267	7.50304e-09
d__Bacteria.p__Proteobacteria.c__Alphaproteobacteria.o__Paracaedibacterales.f__Paracaedibacteraceae	3.19494	5	2.50104	0.000574753
d__Bacteria.p__Proteobacteria.c__Alphaproteobacteria.o__Paracaedibacterales	3.19494	5	2.50104	0.000574753
d__Bacteria.p__Proteobacteria.c__Alphaproteobacteria.o__Sphingomonadales.f__Sphingomonadaceae.g__Novosphingobium.s__Novosphingobium_fuchskuhlense	2.7891	5	2.49488	1.79432e-19
d__Bacteria.p__Proteobacteria.c__Gammaproteobacteria.o__Burkholderiales.f__Rhodocyclaceae.g__Methyloversatilis.__	2.79004	5	2.49239	5.9397e-06
d__Bacteria.p__Proteobacteria.c__Gammaproteobacteria.o__Burkholderiales.f__Rhodocyclaceae.g__Methyloversatilis	2.79004	5	2.49229	5.9397e-06
d__Bacteria.p__Proteobacteria.c__Alphaproteobacteria.o__Rhizobiales.f__Rhizobiaceae.g__Nitratireductor	2.80808	5	2.49172	2.45232e-15
d__Bacteria.p__Proteobacteria.c__Gammaproteobacteria.o__Xanthomonadales.f__Xanthomonadaceae.g__Silanimonas	2.85477	5	2.49003	1.89914e-19
d__Bacteria.p__Bacteroidota.c__Bacteroidia.o__Chitinophagales.f__Chitinophagaceae.g__Lacibacter.s__uncultured_Chitinophagaceae	2.7929	5	2.48952	1.54127e-10
d__Bacteria.p__Proteobacteria.c__Gammaproteobacteria.o__Xanthomonadales.f__Xanthomonadaceae.g__Silanimonas.s__uncultured_bacterium	2.85477	5	2.4881	1.89914e-19
d__Bacteria.p__Desulfobacterota.c__Desulfobacteria.o__Desulfobacterales.f__Desulfosarcinaceae.g__Sva0081_sediment_group.__	2.79051	5	2.48584	1.88947e-11
d__Bacteria.p__Proteobacteria.c__Alphaproteobacteria.o__Rickettsiales.f__Fokiniaceae.g__uncultured.s__uncultured_bacterium	2.83684	5	2.48538	1.24977e-13
d__Bacteria.p__Proteobacteria.c__Alphaproteobacteria.o__Rickettsiales.f__Fokiniaceae.g__uncultured	2.83684	5	2.48403	1.24977e-13
d__Bacteria.p__Desulfobacterota.c__Desulfobulbia.o__Desulfobulbales.f__Desulfobulbaceae	2.79155	5	2.48218	1.30634e-16
d__Bacteria.p__Desulfobacterota.c__Desulfuromonadia.o__Geobacterales.f__Geobacteraceae.g__uncultured.s__uncultured_delta	2.77239	5	2.48213	1.72751e-17
d__Bacteria.p__Verrucomicrobiota.c__Verrucomicrobiae.o__Pedosphaerales.f__Pedosphaeraceae.g__SH3_11.__	3.01226	5	2.47949	3.31855e-05
d__Bacteria.p__Proteobacteria.c__Gammaproteobacteria.o__Burkholderiales.f__Rhodocyclaceae.g__Sulfuritalea.__	2.86769	5	2.47902	3.13223e-11
d__Bacteria.p__Proteobacteria.c__Alphaproteobacteria.o__Rickettsiales.f__Rickettsiaceae.g__Candidatus_Megaira.s__uncultured_bacterium	2.98007	5	2.47696	1.62273e-06
d__Bacteria.p__Proteobacteria.c__Alphaproteobacteria.o__Rhizobiales.f__Xanthobacteraceae.g__uncultured.__	2.65766	5	2.47428	0.00450428
d__Bacteria.p__Bacteroidota.c__Bacteroidia.o__Sphingobacteriales.f__env_OPS_17.g__env_OPS_17.s__uncultured_bacterium	2.93142	5	2.4724	2.52899e-07
d__Bacteria.p__Proteobacteria.c__Alphaproteobacteria.o__Rhizobiales.f__Xanthobacteraceae.g__uncultured	2.65766	5	2.46839	0.00450428
d__Bacteria.p__Myxococcota.c__Myxococcia.o__Myxococcales.f__Anaeromyxobacteraceae	2.788	5	2.46581	3.84607e-14
d__Bacteria.p__Myxococcota.c__Myxococcia.o__Myxococcales.f__Anaeromyxobacteraceae.g__Anaeromyxobacter	2.788	5	2.4656	3.84607e-14
d__Bacteria.p__Acidobacteriota.c__Blastocatellia.o__Blastocatellales.f__Blastocatellaceae	2.80671	5	2.46195	3.95561e-14
d__Bacteria.p__Acidobacteriota.c__Blastocatellia.o__Blastocatellales	2.80671	5	2.46182	3.95561e-14
d__Bacteria.p__Bacteroidota.c__Bacteroidia.o__Sphingobacteriales.f__Lentimicrobiaceae	2.77291	5	2.46107	1.6216e-14
d__Bacteria.p__Desulfobacterota.c__Desulfobulbia.o__Desulfobulbales.f__Desulfobulbaceae.g__Desulfobulbus	2.76838	5	2.45794	1.30634e-16
d__Bacteria.p__Actinobacteriota.c__Actinobacteria.o__PeM15.f__PeM15.g__PeM15.s__uncultured_soil	2.75607	5	2.45467	4.78361e-17
d__Bacteria.p__Bacteroidota.c__Bacteroidia.o__Bacteroidales.f__Paludibacteraceae.g__Paludibacter	2.81431	5	2.45456	2.84236e-05
d__Bacteria.p__Bacteroidota.c__Bacteroidia.o__Bacteroidales.f__Paludibacteraceae	2.81431	5	2.4538	2.84236e-05
d__Bacteria.p__Proteobacteria.c__Alphaproteobacteria.o__Caulobacterales.f__Caulobacteraceae.g__Phenylobacterium	2.71377	5	2.45243	1.68733e-14
d__Bacteria.p__Proteobacteria.c__Gammaproteobacteria.o__KI89A_clade	2.75708	5	2.45088	9.99493e-18
d__Bacteria.p__Nitrospirota.c__Nitrospiria.o__Nitrospirales.f__Nitrospiraceae	2.77304	5	2.45012	1.02284e-07
d__Bacteria.p__Nitrospirota.c__Nitrospiria	2.77304	5	2.44993	1.02284e-07
d__Bacteria.p__Proteobacteria.c__Gammaproteobacteria.o__KI89A_clade.f__KI89A_clade.g__KI89A_clade	2.75708	5	2.44972	9.99493e-18
d__Bacteria.p__Nitrospirota.c__Nitrospiria.o__Nitrospirales	2.77304	5	2.4496	1.02284e-07
d__Bacteria.p__Nitrospirota.c__Nitrospiria.o__Nitrospirales.f__Nitrospiraceae.g__Nitrospira	2.77304	5	2.44918	1.02284e-07
d__Bacteria.p__Proteobacteria.c__Gammaproteobacteria.o__KI89A_clade.f__KI89A_clade	2.75708	5	2.44897	9.99493e-18
d__Bacteria.p__Proteobacteria.c__Alphaproteobacteria.o__Dongiales.f__Dongiaceae	2.66062	5	2.4485	0.0023586
d__Bacteria.p__Chloroflexi.c__Chloroflexia.o__Chloroflexales.f__Roseiflexaceae.g__uncultured.s__uncultured_Roseiflexus	2.73265	5	2.44734	2.1399e-12
d__Bacteria.p__Actinobacteriota.c__Thermoleophilia.o__Gaiellales.f__Gaiellaceae	2.72213	5	2.44682	1.1846e-16
d__Bacteria.p__Actinobacteriota.c__Thermoleophilia.o__Gaiellales.f__Gaiellaceae.g__Gaiella	2.72213	5	2.44654	1.1846e-16
d__Bacteria.p__Bacteroidota.c__Bacteroidia.o__Sphingobacteriales.f__Lentimicrobiaceae.g__Lentimicrobiaceae	2.75811	5	2.44623	1.6216e-14
d__Bacteria.p__Cyanobacteria.c__Cyanobacteriia.o__Cyanobacteriales	2.74016	5	2.44467	3.51886e-16
d__Bacteria.p__Proteobacteria.c__Alphaproteobacteria.o__Dongiales.f__Dongiaceae.g__Dongia	2.66062	5	2.44351	0.0023586
d__Bacteria.p__Bacteroidota.c__Bacteroidia.o__Chitinophagales.f__Saprospiraceae.g__uncultured.s__uncultured_Saprospiraceae	2.75427	5	2.43997	2.54689e-19
d__Bacteria.p__Proteobacteria.c__Gammaproteobacteria.o__Methylococcales.f__Methylomonadaceae.g__Crenothrix.s__uncultured_bacterium	2.73387	5	2.43706	1.4634e-12
d__Bacteria.p__Acidobacteriota.c__Acidobacteriae.o__Acidobacteriae.f__Acidobacteriae.g__Paludibaculum.__	2.77975	5	2.43583	9.64998e-09
d__Bacteria.p__Proteobacteria.c__Gammaproteobacteria.o__Methylococcales.f__Methylomonadaceae.g__Crenothrix.__	2.71537	5	2.43514	6.34702e-15
d__Bacteria.p__Proteobacteria.c__Gammaproteobacteria.o__Gammaproteobacteria_Incertae_Sedis.f__Unknown_Family.g__uncultured	2.72652	5	2.43493	7.47043e-19
d__Bacteria.p__Planctomycetota	2.81441	5	2.43	6.70448e-07
d__Bacteria.p__Patescibacteria.c__Saccharimonadia.o__Saccharimonadales.f__LWQ8.g__LWQ8.s__uncultured_bacterium	1.42002	5	2.42985	0.027983
d__Bacteria.p__Proteobacteria.c__Alphaproteobacteria.o__Acetobacterales.f__Acetobacteraceae.__.__	2.73644	5	2.42501	6.95394e-10
d__Bacteria.p__Verrucomicrobiota.c__Verrucomicrobiae.o__Verrucomicrobiales.f__Verrucomicrobiaceae.g__uncultured	2.7644	5	2.42361	7.14472e-16
d__Bacteria.p__Proteobacteria.c__Gammaproteobacteria.o__Burkholderiales.f__Nitrosomonadaceae.g__966_1	2.80442	5	2.42187	1.55308e-07
d__Bacteria.p__Desulfobacterota.c__Desulfobulbia.o__Desulfobulbales.f__Desulfocapsaceae.g___Desulfobacterium__catecholicum_group.__	2.7316	5	2.42147	6.54449e-16
d__Bacteria.p__Proteobacteria.c__Gammaproteobacteria.o__Burkholderiales.__.__.__	2.72787	5	2.4207	4.2699e-15
d__Bacteria.p__Proteobacteria.c__Gammaproteobacteria.o__Burkholderiales.__	2.72787	5	2.42069	4.2699e-15
d__Bacteria.p__Proteobacteria.c__Gammaproteobacteria.o__Burkholderiales.__.__	2.72787	5	2.42059	4.2699e-15
d__Bacteria.p__Proteobacteria.c__Gammaproteobacteria.o__Pseudomonadales.f__Moraxellaceae.g__Acinetobacter.__	2.85822	5	2.41935	0.000177197
d__Bacteria.p__Proteobacteria.c__Alphaproteobacteria.o__Acetobacterales.f__Acetobacteraceae.__	2.73644	5	2.4184	6.95394e-10
d__Bacteria.p__Proteobacteria.c__Gammaproteobacteria.o__Burkholderiales.f__Alcaligenaceae.__	2.7477	5	2.41806	2.11054e-11
d__Bacteria.p__Desulfobacterota.c__Desulfobulbia.o__Desulfobulbales.f__Desulfobulbaceae.g__Desulfobulbus.s__uncultured_Desulfobulbus	2.72983	5	2.41724	1.30634e-16
d__Bacteria.p__Proteobacteria.c__Gammaproteobacteria.o__Burkholderiales.f__Alcaligenaceae.__.__	2.7477	5	2.417	2.11054e-11
d__Bacteria.p__Proteobacteria.c__Gammaproteobacteria.o__Burkholderiales.f__Comamonadaceae.g__Acidovorax.__	2.71731	5	2.41681	9.05101e-16
d__Bacteria.p__Campilobacterota.c__Campylobacteria.o__Campylobacterales.f__Sulfurimonadaceae	2.81408	5	2.41408	0.0360336
d__Bacteria.p__Chloroflexi.c__KD4_96.o__KD4_96.f__KD4_96.g__KD4_96.__	2.72912	5	2.4132	1.5439e-12
d__Bacteria.p__Proteobacteria.c__Gammaproteobacteria.o__Cellvibrionales.f__Porticoccaceae.g__C1_B045.s__uncultured_bacterium	2.73607	5	2.41253	5.2724e-06
d__Bacteria.p__Bacteroidota.c__Bacteroidia.o__Flavobacteriales.f__Flavobacteriaceae.g__Flavobacterium.s__uncultured_prokaryote	2.82888	5	2.40947	0.000377843
d__Bacteria.p__Myxococcota.c__Polyangia.o__mle1_27.f__mle1_27	2.71712	5	2.40524	4.78361e-17
d__Bacteria.p__Myxococcota.c__Polyangia.o__mle1_27	2.71712	5	2.40524	4.78361e-17
d__Bacteria.p__Myxococcota.c__Polyangia.o__mle1_27.f__mle1_27.g__mle1_27	2.71712	5	2.40524	4.78361e-17
d__Bacteria.p__Proteobacteria.c__Alphaproteobacteria.o__Reyranellales.f__Reyranellaceae	2.7539	5	2.40466	6.92437e-10
d__Bacteria.p__Proteobacteria.c__Alphaproteobacteria.o__Reyranellales	2.7539	5	2.40379	6.92437e-10
d__Bacteria.p__Planctomycetota.c__Phycisphaerae.o__Phycisphaerales	2.79087	5	2.40339	1.8328e-06
d__Bacteria.p__Planctomycetota.c__Phycisphaerae.o__Phycisphaerales.f__Phycisphaeraceae	2.79087	5	2.40287	1.8328e-06
d__Bacteria.p__Proteobacteria.c__Gammaproteobacteria.o__Burkholderiales.f__Chitinibacteraceae.g__Deefgea.s__Deefgea_sp_	2.75136	5	2.40287	1.46695e-06
d__Bacteria.p__Planctomycetota.c__Phycisphaerae.o__Phycisphaerales.f__Phycisphaeraceae.g__CL500_3.s__uncultured_bacterium	2.79087	5	2.40257	1.8328e-06
d__Bacteria.p__Planctomycetota.c__Phycisphaerae.o__Phycisphaerales.f__Phycisphaeraceae.g__CL500_3	2.79087	5	2.40193	1.8328e-06
d__Bacteria.p__Planctomycetota.c__Phycisphaerae	2.79087	5	2.40175	1.8328e-06
d__Bacteria.p__Desulfobacterota.c__Desulfuromonadia.o__Geobacterales.f__Geobacteraceae.g__Geobacter	2.71102	5	2.40054	1.67795e-06
d__Bacteria.p__Desulfobacterota.c__Desulfuromonadia.o__Geobacterales.f__Geobacteraceae.g__Geobacter.__	2.71102	5	2.39641	1.67795e-06
d__Bacteria.p__Proteobacteria.c__Gammaproteobacteria.o__Burkholderiales.f__Rhodocyclaceae.g__uncultured	2.67014	5	2.39559	2.17272e-09
d__Bacteria.p__Proteobacteria.c__Gammaproteobacteria.o__Xanthomonadales.f__Rhodanobacteraceae.g__Ahniella	2.70774	5	2.39397	2.45232e-15
d__Bacteria.p__Proteobacteria.c__Gammaproteobacteria.o__Burkholderiales.f__Nitrosomonadaceae.g__966_1.s__metagenome	2.78147	5	2.39385	1.85994e-05
d__Bacteria.p__Proteobacteria.c__Alphaproteobacteria.o__Dongiales	2.66062	5	2.39336	0.0023586
d__Bacteria.p__Bacteroidota.c__Bacteroidia.o__Bacteroidales.f__ML635J_40_aquatic_group.g__ML635J_40_aquatic_group.s__uncultured_bacterium	2.68738	5	2.39279	0.00165898
d__Bacteria.p__Chloroflexi.c__Anaerolineae.o__SJA_15.f__SJA_15.g__SJA_15	2.68458	5	2.39157	4.09053e-14
d__Bacteria.p__Chloroflexi.c__Anaerolineae.o__SJA_15.f__SJA_15	2.68458	5	2.39156	4.09053e-14
d__Bacteria.p__Chloroflexi.c__Anaerolineae.o__SJA_15	2.68458	5	2.39156	4.09053e-14
d__Bacteria.p__Bacteroidota.c__Bacteroidia.o__Bacteroidales.f__ML635J_40_aquatic_group.g__ML635J_40_aquatic_group	2.68738	5	2.3894	0.00165898
d__Bacteria.p__Bacteroidota.c__Bacteroidia.o__Chitinophagales.f__Saprospiraceae.g__uncultured.s__uncultured_soil	2.69067	5	2.38573	3.51886e-16
d__Bacteria.p__Desulfobacterota.c__Desulfuromonadia.o__Bradymonadales.f__Bradymonadales.g__Bradymonadales	2.70608	5	2.38514	4.49305e-12
d__Bacteria.p__Desulfobacterota.c__Desulfuromonadia.o__Bradymonadales.f__Bradymonadales	2.70608	5	2.38466	4.49305e-12
d__Bacteria.p__Desulfobacterota.c__Desulfuromonadia.o__Bradymonadales	2.70608	5	2.38464	4.49305e-12
d__Bacteria.p__Proteobacteria.c__Alphaproteobacteria.o__Rhizobiales.f__Hyphomicrobiaceae.g__Hyphomicrobium.s__Hyphomicrobium_vulgare	2.70451	5	2.38423	2.50705e-13
d__Bacteria.p__Bacteroidota.c__Bacteroidia.o__Bacteroidales.f__ML635J_40_aquatic_group	2.68738	5	2.38419	0.00165898
d__Bacteria.p__Proteobacteria.c__Gammaproteobacteria.o__Pseudomonadales.f__Moraxellaceae.g__Acinetobacter	2.93906	5	2.38286	0.00127312
d__Bacteria.p__Bacteroidota.c__Bacteroidia.o__Cytophagales.f__Cytophagaceae.g__Cytophaga	2.7303	5	2.38143	2.37254e-17
d__Bacteria.p__Bacteroidota.c__Bacteroidia.o__Cytophagales.f__Cytophagaceae	2.7303	5	2.38106	2.37254e-17
d__Bacteria.p__Acidobacteriota.c__Subgroup_22.o__Subgroup_22.f__Subgroup_22	2.69194	5	2.378	7.51129e-16
d__Bacteria.p__Acidobacteriota.c__Subgroup_22.o__Subgroup_22.f__Subgroup_22.g__Subgroup_22	2.69194	5	2.37785	7.51129e-16
d__Bacteria.p__Acidobacteriota.c__Subgroup_22.o__Subgroup_22	2.69194	5	2.37739	7.51129e-16
d__Bacteria.p__Acidobacteriota.c__Subgroup_22	2.69194	5	2.37735	7.51129e-16
d__Bacteria.p__Proteobacteria.c__Gammaproteobacteria.o__Xanthomonadales.f__Rhodanobacteraceae.g__uncultured	2.69364	5	2.37695	2.50705e-13
d__Bacteria.p__Bacteroidota.c__Bacteroidia.o__Cytophagales.f__Spirosomaceae.g__Runella	2.65921	5	2.37598	2.54689e-19
d__Bacteria.p__Actinobacteriota.c__Thermoleophilia.o__Solirubrobacterales	2.6525	5	2.37453	2.54691e-14
d__Bacteria.p__Acidobacteriota.c__Vicinamibacteria.o__Vicinamibacterales.f__Vicinamibacteraceae.g__Vicinamibacteraceae.__	2.64791	5	2.37373	5.40847e-13
d__Bacteria.p__Proteobacteria.c__Alphaproteobacteria.o__Rhizobiales.f__A0839.g__A0839.s__uncultured_Alphaproteobacteria	2.67025	5	2.3724	2.79923e-17
d__Bacteria.p__Proteobacteria.c__Gammaproteobacteria.o__Immundisolibacterales.f__Immundisolibacteraceae.g__Immundisolibacter.s__uncultured_bacterium	2.68961	5	2.37096	5.03386e-06
d__Bacteria.p__Proteobacteria.c__Alphaproteobacteria.o__Paracaedibacterales.f__Paracaedibacteraceae.g__Candidatus_Finniella	2.73796	5	2.3691	3.29857e-09
d__Bacteria.p__Proteobacteria.c__Alphaproteobacteria.o__Rickettsiales.f__Rickettsiales.g__Candidatus_Jidaibacter.s__uncultured_bacterium	1.70797	5	2.3682	0.000316698
d__Bacteria.p__Proteobacteria.c__Gammaproteobacteria.o__Ga0077536.f__Ga0077536.g__Ga0077536	3.15365	5	2.36661	0.0484317
d__Bacteria.p__Proteobacteria.c__Gammaproteobacteria.o__Ga0077536.f__Ga0077536	3.15365	5	2.36661	0.0484317
d__Bacteria.p__Proteobacteria.c__Gammaproteobacteria.o__Ga0077536	3.15365	5	2.36661	0.0484317
d__Bacteria.p__Proteobacteria.c__Gammaproteobacteria.o__PLTA13.f__PLTA13.g__PLTA13	2.73079	5	2.36606	1.85499e-07
d__Bacteria.p__Desulfobacterota.c__Desulfuromonadia.o__Bradymonadales.f__Bradymonadales.g__Bradymonadales.s__uncultured_bacterium	2.68514	5	2.3654	1.17384e-11
d__Bacteria.p__Proteobacteria.c__Gammaproteobacteria.o__PLTA13.f__PLTA13	2.73079	5	2.36418	1.85499e-07
d__Bacteria.p__Proteobacteria.c__Gammaproteobacteria.o__PLTA13	2.73079	5	2.36308	1.85499e-07
d__Bacteria.p__Proteobacteria.c__Gammaproteobacteria.o__Burkholderiales.f__B1_7BS.g__B1_7BS.s__uncultured_soil	1.14687	5	2.36036	0.0457702
d__Bacteria.p__Bacteroidota.c__Bacteroidia.o__Flavobacteriales.f__Flavobacteriaceae.g__Actibacter	2.64918	5	2.35853	9.35152e-16
d__Bacteria.p__Bacteroidota.c__Bacteroidia.o__Flavobacteriales.f__Flavobacteriaceae.g__Actibacter.s__uncultured_bacterium	2.64918	5	2.35853	9.35152e-16
d__Bacteria.p__Proteobacteria.c__Gammaproteobacteria.o__Cellvibrionales.f__Cellvibrionaceae.g__uncultured.__	1.23192	5	2.35748	0.0315786
d__Bacteria.p__Proteobacteria.c__Gammaproteobacteria.o__Burkholderiales.f__Comamonadaceae.g__Acidovorax	2.71836	5	2.3574	2.16594e-09
d__Bacteria.p__Bacteroidota.c__Bacteroidia.o__Chitinophagales.f__Chitinophagaceae.g__Terrimonas.__	2.68144	5	2.35222	2.45232e-15
d__Bacteria.p__Bacteroidota.c__Bacteroidia.o__Chitinophagales.f__Chitinophagaceae.g__Dinghuibacter.s__uncultured_Bacteroidetes	2.6574	5	2.35141	2.50705e-13
d__Bacteria.p__Bacteroidota.c__Bacteroidia.o__Chitinophagales.f__Chitinophagaceae.g__uncultured.s__metagenome	2.85464	5	2.34788	0.00222652
d__Bacteria.p__Proteobacteria.c__Alphaproteobacteria.o__Rhizobiales.f__Rhizobiales_Incertae_Sedis.g__Nordella	2.60446	5	2.34784	0.00836688
d__Bacteria.p__Firmicutes.c__Clostridia.o__Clostridiales.f__Clostridiaceae	2.65044	5	2.34783	1.88947e-11
d__Bacteria.p__Firmicutes.c__Clostridia.o__Clostridiales	2.65044	5	2.34783	1.88947e-11
d__Bacteria.p__Acidobacteriota.c__Vicinamibacteria.o__Subgroup_17	2.64448	5	2.34389	6.34702e-15
d__Bacteria.p__Acidobacteriota.c__Vicinamibacteria.o__Subgroup_17.f__Subgroup_17.g__Subgroup_17	2.64448	5	2.34389	6.34702e-15
d__Bacteria.p__Acidobacteriota.c__Vicinamibacteria.o__Subgroup_17.f__Subgroup_17	2.64448	5	2.34388	6.34702e-15
d__Bacteria.p__Proteobacteria.c__Alphaproteobacteria.o__Caulobacterales.f__Hyphomonadaceae.g__SWB02	2.64082	5	2.34179	2.04081e-13
d__Bacteria.p__Proteobacteria.c__Gammaproteobacteria.o__Burkholderiales.f__Comamonadaceae.g__Inhella.s__uncultured_bacterium	2.63354	5	2.34145	8.55474e-20
d__Bacteria.p__Firmicutes.c__Negativicutes	2.62101	5	2.34112	0.000189366
d__Bacteria.p__Bacteroidota.c__Bacteroidia.o__Chitinophagales.f__Chitinophagaceae.g__Aurantisolimonas.__	2.65055	5	2.33967	3.47311e-12
d__Bacteria.p__Actinobacteriota.c__Actinobacteria.o__PeM15.f__PeM15.g__PeM15.s__metagenome	2.64912	5	2.33878	3.54265e-18
d__Bacteria.p__Proteobacteria.c__Alphaproteobacteria.o__Rhodobacterales.f__Rhodobacteraceae.g__Defluviimonas	2.6361	5	2.33865	1.30634e-16
d__Bacteria.p__Firmicutes.c__Bacilli.o__Lactobacillales	2.6786	5	2.33789	0.0152701
d__Bacteria.p__Desulfobacterota.c__Desulfuromonadia.o__Desulfuromonadia.f__Geothermobacteraceae.g__Geothermobacter.s__uncultured_Desulfuromonadales	2.62039	5	2.33747	8.17847e-07
d__Bacteria.p__Bacteroidota.c__Bacteroidia.o__Chitinophagales.f__Chitinophagaceae.g__Ferruginibacter.s__uncultured_bacterium	1.81894	5	2.3346	0.00236902
d__Bacteria.p__Proteobacteria.c__Alphaproteobacteria.o__Reyranellales.f__Reyranellaceae.g__Reyranella.__	2.68623	5	2.33452	4.31505e-07
d__Bacteria.p__Proteobacteria.c__Gammaproteobacteria.o__Burkholderiales.f__Comamonadaceae.g__Aquabacterium.s__uncultured_beta	2.97414	5	2.33296	0.0003084
d__Bacteria.p__Proteobacteria.c__Alphaproteobacteria.o__Reyranellales.f__Reyranellaceae.g__Reyranella	2.68623	5	2.33174	4.31505e-07
d__Bacteria.p__Bacteroidota.c__Bacteroidia.o__Sphingobacteriales.f__Sphingobacteriaceae.__	2.68632	5	2.32963	8.31484e-12
d__Bacteria.p__Bacteroidota.c__Bacteroidia.o__Sphingobacteriales.f__Sphingobacteriaceae.__.__	2.68632	5	2.32833	8.31484e-12
d__Bacteria.p__Proteobacteria.c__Alphaproteobacteria.o__Sphingomonadales.f__Sphingomonadaceae.g__Sphingopyxis.__	2.73103	5	2.32569	2.57057e-11
d__Bacteria.p__Bacteroidota.c__Bacteroidia.o__Sphingobacteriales.f__AKYH767	2.61435	5	2.32469	1.79432e-19
d__Bacteria.p__Bacteroidota.c__Bacteroidia.o__Sphingobacteriales.f__AKYH767.g__AKYH767	2.61435	5	2.32445	1.79432e-19
d__Bacteria.p__Verrucomicrobiota.c__Verrucomicrobiae.o__Chthoniobacterales.f__Chthoniobacteraceae	2.67887	5	2.32226	2.30414e-09
d__Bacteria.p__Bacteroidota.c__Kapabacteria.o__Kapabacteriales.f__Kapabacteriales.g__Kapabacteriales	2.90906	5	2.32214	3.59148e-06
d__Bacteria.p__Bacteroidota.c__Kapabacteria	2.90906	5	2.3213	3.59148e-06
d__Bacteria.p__Bacteroidota.c__Ignavibacteria.o__Ignavibacteriales.f__Ignavibacteriaceae	2.63413	5	2.32107	1.10617e-15
d__Bacteria.p__Bacteroidota.c__Ignavibacteria.o__Ignavibacteriales.f__Ignavibacteriaceae.g__Ignavibacterium	2.63413	5	2.321	1.10617e-15
d__Bacteria.p__Proteobacteria.c__Alphaproteobacteria.o__Rhodobacterales.f__Rhodobacteraceae.g__Defluviimonas.__	2.61231	5	2.31603	1.30634e-16
d__Bacteria.p__Bacteroidota.c__Bacteroidia.o__Bacteroidales.f__Prolixibacteraceae.g__uncultured.__	2.62201	5	2.31594	2.91135e-13
d__Bacteria.p__Firmicutes.c__Negativicutes.o__Veillonellales_Selenomonadales	2.57291	5	2.3157	0.000345418
d__Bacteria.p__Actinobacteriota.c__Thermoleophilia.o__Gaiellales.f__uncultured	2.73786	5	2.31555	5.32523e-06
d__Bacteria.p__Bacteroidota.c__Kapabacteria.o__Kapabacteriales.f__Kapabacteriales	2.90906	5	2.31284	3.59148e-06
d__Bacteria.p__Bacteroidota.c__Bacteroidia.o__Chitinophagales.f__uncultured	2.62079	5	2.31047	5.7369e-15
d__Bacteria.p__Bacteroidota.c__Bacteroidia.o__Chitinophagales.f__uncultured.g__uncultured	2.62079	5	2.31005	5.7369e-15
d__Bacteria.p__Verrucomicrobiota.c__Verrucomicrobiae.o__Pedosphaerales.f__Pedosphaeraceae.g__SH3_11.s__uncultured_bacterium	2.76698	5	2.30971	5.42438e-05
d__Bacteria.p__Verrucomicrobiota.c__Verrucomicrobiae.o__Verrucomicrobiales.f__Verrucomicrobiaceae.g__uncultured.s__uncultured_Verrucomicrobia	1.44659	5	2.30859	0.0457702
d__Bacteria.p__Bacteroidota.c__Kapabacteria.o__Kapabacteriales	2.90906	5	2.30851	3.59148e-06
d__Bacteria.p__Proteobacteria.c__Gammaproteobacteria.o__Burkholderiales.f__Comamonadaceae.g__Ideonella	2.61009	5	2.30851	4.00843e-08
d__Bacteria.p__Actinobacteriota.c__Thermoleophilia.o__Gaiellales.f__uncultured.g__uncultured	2.73786	5	2.30709	5.32523e-06
d__Bacteria.p__Proteobacteria.c__Gammaproteobacteria.o__Burkholderiales.f__Neisseriaceae	2.80499	5	2.3069	5.60915e-05
d__Bacteria.p__Proteobacteria.c__Gammaproteobacteria.o__Burkholderiales.f__Neisseriaceae.g__uncultured	2.80499	5	2.3069	5.60915e-05
d__Bacteria.p__Verrucomicrobiota.c__Verrucomicrobiae.o__Chthoniobacterales.f__Chthoniobacteraceae.g__LD29	2.66013	5	2.30544	1.5422e-10
d__Bacteria.p__Proteobacteria.c__Gammaproteobacteria.o__Xanthomonadales.f__Rhodanobacteraceae.g__Ahniella.s__uncultured_bacterium	2.6179	5	2.30522	2.50705e-13
d__Bacteria.p__Proteobacteria.c__Alphaproteobacteria.o__Paracaedibacterales.f__Paracaedibacteraceae.g__Candidatus_Finniella.s__uncultured_bacterium	2.67298	5	2.30104	3.79719e-08
d__Bacteria.p__Proteobacteria.c__Gammaproteobacteria.o__Burkholderiales.f__Comamonadaceae.g__Inhella.__	2.63023	5	2.29992	4.84305e-11
d__Bacteria.p__Myxococcota.c__Polyangia.o__Polyangiales.f__Sandaracinaceae	2.60154	5	2.29311	1.15964e-16
d__Bacteria.p__Chloroflexi.c__KD4_96.o__KD4_96.f__KD4_96.g__KD4_96.s__uncultured_bacterium	2.58724	5	2.292	4.99996e-15
d__Bacteria.p__Proteobacteria.c__Gammaproteobacteria.o__Pseudomonadales.f__Pseudomonadaceae.g__Pseudomonas.s__Pseudomonas_peli	2.7022	5	2.28624	0.0046597
d__Bacteria.p__Proteobacteria.c__Gammaproteobacteria.o__Steroidobacterales.f__Woeseiaceae.g__Woeseia	2.58101	5	2.28467	1.86504e-13
d__Bacteria.p__Proteobacteria.c__Gammaproteobacteria.o__Steroidobacterales.f__Woeseiaceae	2.58101	5	2.28456	1.86504e-13
d__Bacteria.p__Proteobacteria.c__Gammaproteobacteria.o__Burkholderiales.f__Chitinimonadaceae	2.56613	5	2.28237	5.32576e-08
d__Bacteria.p__Proteobacteria.c__Gammaproteobacteria.o__Acidithiobacillales	2.574	5	2.28137	3.6008e-08
d__Bacteria.p__Proteobacteria.c__Alphaproteobacteria.o__Azospirillales	2.57229	5	2.28042	1.27673e-06
d__Bacteria.p__Proteobacteria.c__Gammaproteobacteria.o__KI89A_clade.f__KI89A_clade.g__KI89A_clade.__	2.56458	5	2.27816	2.72483e-16
d__Bacteria.p__Proteobacteria.c__Gammaproteobacteria.o__Acidithiobacillales.f__Acidithiobacillaceae.g__KCM_B_112	2.574	5	2.27682	3.6008e-08
d__Bacteria.p__Proteobacteria.c__Gammaproteobacteria.o__Burkholderiales.f__Comamonadaceae.g__Ideonella.__	2.61009	5	2.27659	4.00843e-08
d__Bacteria.p__Proteobacteria.c__Gammaproteobacteria.o__Acidithiobacillales.f__Acidithiobacillaceae	2.574	5	2.2745	3.6008e-08
d__Bacteria.p__Proteobacteria.c__Gammaproteobacteria.o__Xanthomonadales.f__Xanthomonadaceae.g__Arenimonas.s__uncultured_prokaryote	2.57094	5	2.27192	2.47464e-10
d__Bacteria.p__Actinobacteriota.c__MB_A2_108	2.53083	5	2.27002	7.68611e-08
d__Bacteria.p__Proteobacteria.c__Gammaproteobacteria.o__Gammaproteobacteria_Incertae_Sedis.f__Unknown_Family.g__uncultured.s__uncultured_soil	2.56074	5	2.26918	4.09053e-14
d__Bacteria.p__Proteobacteria.c__Gammaproteobacteria.o__Burkholderiales.f__B1_7BS.g__B1_7BS	2.574	5	2.26866	3.2227e-10
d__Bacteria.p__Proteobacteria.c__Gammaproteobacteria.o__Burkholderiales.f__B1_7BS	2.574	5	2.26844	3.2227e-10
d__Bacteria.p__Bacteroidota.c__Bacteroidia.o__Flavobacteriales.f__Flavobacteriaceae.g__Flavobacterium.s__Flavobacterium_fontis	2.54904	5	2.26806	2.36946e-06
d__Bacteria.p__Proteobacteria.c__Gammaproteobacteria.o__Oceanospirillales.f__Halomonadaceae	2.62108	5	2.26618	4.23275e-11
d__Bacteria.p__Bacteroidota.c__Ignavibacteria.o__Ignavibacteriales.f__Ignavibacteriaceae.g__Ignavibacterium.__	2.5779	5	2.26595	7.36447e-15
d__Bacteria.p__Proteobacteria.c__Gammaproteobacteria.o__Cellvibrionales.f__Porticoccaceae.g__C1_B045.__	2.57254	5	2.26558	7.53684e-05
d__Bacteria.p__Actinobacteriota.c__MB_A2_108.o__MB_A2_108.f__MB_A2_108	2.53083	5	2.26503	7.68611e-08
d__Bacteria.p__Proteobacteria.c__Alphaproteobacteria.o__Sphingomonadales.f__Sphingomonadaceae.g__Sphingomonas	2.75944	5	2.26276	2.57015e-10
d__Bacteria.p__Latescibacterota	2.56811	5	2.26138	6.51216e-13
d__Bacteria.p__Proteobacteria.c__Gammaproteobacteria.o__Pseudomonadales.f__Moraxellaceae.g__uncultured	2.61414	5	2.26093	0.0160139
d__Bacteria.p__Proteobacteria.c__Gammaproteobacteria.o__Burkholderiales.f__Methylophilaceae.g__Methylophilus	2.55471	5	2.25953	8.49953e-08
d__Bacteria.p__Verrucomicrobiota.c__Verrucomicrobiae.o__Chthoniobacterales.f__Chthoniobacteraceae.g__LD29.__	2.56303	5	2.25607	5.64268e-11
d__Bacteria.p__Proteobacteria.c__Alphaproteobacteria.o__Dongiales.f__Dongiaceae.g__Dongia.__	2.51075	5	2.25363	0.00410137
d__Bacteria.p__Proteobacteria.c__Alphaproteobacteria.o__Rhizobiales.f__A0839.g__A0839.s__uncultured_bacterium	2.56179	5	2.25254	8.76994e-12
d__Bacteria.p__Actinobacteriota.c__MB_A2_108.o__MB_A2_108.f__MB_A2_108.g__MB_A2_108	2.53083	5	2.25066	7.68611e-08
d__Bacteria.p__Bacteroidota.c__Bacteroidia.o__Chitinophagales.f__Saprospiraceae.g__uncultured.s__metagenome	2.56467	5	2.25036	1.6216e-14
d__Bacteria.p__Proteobacteria.c__Alphaproteobacteria.o__Sphingomonadales.f__Sphingomonadaceae.g__Sphingomonas.__	2.60537	5	2.2484	2.9265e-09
d__Bacteria.p__Firmicutes.c__Bacilli.o__Lactobacillales.f__Carnobacteriaceae	2.55732	5	2.24519	4.59293e-05
d__Bacteria.p__Proteobacteria.c__Gammaproteobacteria.o__Burkholderiales.f__Comamonadaceae.g__Sphaerotilus.s__uncultured_bacterium	2.98132	5	2.24415	0.0263159
d__Bacteria.p__Actinobacteriota.c__Thermoleophilia.o__Gaiellales.f__Gaiellaceae.g__Gaiella.s__metagenome	2.52042	5	2.24403	3.29755e-16
d__Bacteria.p__Proteobacteria.c__Alphaproteobacteria.o__Rhizobiales.f__Rhizobiaceae.g__Allorhizobium_Neorhizobium_Pararhizobium_Rhizobium.__	2.60868	5	2.24192	1.95775e-05
d__Bacteria.p__Firmicutes.c__Bacilli.o__Lactobacillales.f__Carnobacteriaceae.g__Trichococcus.__	2.55732	5	2.24186	4.59293e-05
d__Bacteria.p__Acidobacteriota.c__Holophagae	2.57118	5	2.24183	1.58347e-10
d__Bacteria.p__Proteobacteria.c__Gammaproteobacteria.o__Burkholderiales.f__Comamonadaceae.g__Sphaerotilus.__	2.76989	5	2.24063	0.0189488
d__Bacteria.p__Firmicutes.c__Bacilli.o__Lactobacillales.f__Carnobacteriaceae.g__Trichococcus	2.55732	5	2.23929	4.59293e-05
d__Bacteria.p__Actinobacteriota.c__MB_A2_108.o__MB_A2_108	2.53083	5	2.23882	7.68611e-08
d__Bacteria.p__Proteobacteria.c__Gammaproteobacteria.o__Methylococcales.f__Methylomonadaceae.g__Crenothrix.s__Crenothrix_polyspora	2.51031	5	2.2368	1.23728e-05
d__Bacteria.p__Bacteroidota.c__Bacteroidia.o__Chitinophagales.f__Chitinophagaceae.g__Aurantisolimonas.s__Terrimonas_sp_	2.53573	5	2.23584	1.106e-13
d__Bacteria.p__Firmicutes.c__Clostridia.o__Clostridiales.f__Clostridiaceae.g__Clostridium_sensu_stricto_1	2.52077	5	2.23274	2.39259e-05
d__Bacteria.p__Proteobacteria.c__Alphaproteobacteria.o__Acetobacterales.f__Acetobacteraceae.g__uncultured	2.52326	5	2.23044	7.29616e-11
d__Bacteria.p__Proteobacteria.c__Alphaproteobacteria.o__Acetobacterales.f__Acetobacteraceae.g__uncultured.__	2.52326	5	2.22976	7.29616e-11
d__Bacteria.p__Bdellovibrionota.c__Oligoflexia.o__0319_6G20.f__0319_6G20.g__0319_6G20.s__uncultured_bacterium	2.6444	5	2.22906	1.97409e-05
d__Bacteria.p__Bacteroidota.c__Bacteroidia.o__Sphingobacteriales.f__Lentimicrobiaceae.g__Lentimicrobiaceae.s__uncultured_Sphingobacteriales	2.54324	5	2.22764	5.02158e-09
d__Bacteria.p__Actinobacteriota.c__Actinobacteria.o__PeM15.f__PeM15.g__PeM15.s__uncultured_Actinomycetales	1.67308	5	2.22598	0.0388385
d__Bacteria.p__Verrucomicrobiota.c__Verrucomicrobiae.o__Verrucomicrobiales.f__Verrucomicrobiaceae.g__Prosthecobacter	2.49174	5	2.22353	4.52265e-11
d__Bacteria.p__NB1_j.c__NB1_j.o__NB1_j	2.52647	5	2.22147	6.34702e-15
d__Bacteria.p__NB1_j.c__NB1_j	2.52647	5	2.22147	6.34702e-15
d__Bacteria.p__NB1_j.c__NB1_j.o__NB1_j.f__NB1_j	2.52647	5	2.22147	6.34702e-15
d__Bacteria.p__NB1_j	2.52647	5	2.22147	6.34702e-15
d__Bacteria.p__NB1_j.c__NB1_j.o__NB1_j.f__NB1_j.g__NB1_j	2.52647	5	2.22146	6.34702e-15
d__Bacteria.p__Desulfobacterota.c__Desulfobulbia.o__Desulfobulbales.f__Desulfocapsaceae.g___Desulfobacterium__catecholicum_group.s__uncultured_bacterium	2.53769	5	2.21419	9.82575e-11
d__Bacteria.p__Proteobacteria.c__Gammaproteobacteria.o__Steroidobacterales.f__Woeseiaceae.g__Woeseia.s__uncultured_bacterium	2.50062	5	2.21338	6.09354e-13
d__Bacteria.p__Proteobacteria.c__Gammaproteobacteria.o__PLTA13.f__PLTA13.g__PLTA13.__	2.59201	5	2.21188	7.75009e-06
d__Bacteria.p__Proteobacteria.c__Gammaproteobacteria.o__Aeromonadales.f__Aeromonadaceae.g__Aeromonas.s__Aeromonas_popoffii	2.49998	5	2.21036	8.17521e-10
d__Bacteria.p__Proteobacteria.c__Alphaproteobacteria.o__Caulobacterales.f__Caulobacteraceae.g__Phenylobacterium.__	2.46392	5	2.20689	1.67919e-08
d__Bacteria.p__Proteobacteria.c__Alphaproteobacteria.o__Sphingomonadales.f__Sphingomonadaceae.g__Altererythrobacter	2.54505	5	2.20664	5.02158e-09
d__Bacteria.p__Proteobacteria.c__Gammaproteobacteria.__.__	2.59107	5	2.20583	6.10599e-10
d__Bacteria.p__Bacteroidota.c__Bacteroidia.o__Cytophagales.f__Spirosomaceae.g__Runella.s__uncultured_bacterium	2.4763	5	2.20572	5.02158e-09
d__Bacteria.p__Actinobacteriota.c__Thermoleophilia.o__Gaiellales.f__uncultured.g__uncultured.__	2.48421	5	2.20339	2.45232e-15
d__Bacteria.p__Proteobacteria.c__Gammaproteobacteria.__.__.__	2.59107	5	2.20253	6.10599e-10
d__Bacteria.p__Proteobacteria.c__Gammaproteobacteria.__	2.59107	5	2.20225	6.10599e-10
d__Bacteria.p__Proteobacteria.c__Alphaproteobacteria.o__Azospirillales.f__Azospirillaceae	2.49121	5	2.2021	3.09214e-07
d__Bacteria.p__Proteobacteria.c__Gammaproteobacteria.o__Burkholderiales.f__Rhodocyclaceae.g__uncultured.s__metagenome	2.39721	5	2.20178	0.00501297
d__Bacteria.p__Proteobacteria.c__Gammaproteobacteria.__.__.__.__	2.59107	5	2.20127	6.10599e-10
d__Bacteria.p__Proteobacteria.c__Alphaproteobacteria.o__Sphingomonadales.f__Sphingomonadaceae.g__Sphingorhabdus.s__uncultured_bacterium	2.60403	5	2.20115	5.91001e-05
d__Bacteria.p__Latescibacterota.c__Latescibacterota.o__Latescibacterota.f__Latescibacterota.g__Latescibacterota	2.50748	5	2.20105	3.89068e-12
d__Bacteria.p__Latescibacterota.c__Latescibacterota.o__Latescibacterota	2.50748	5	2.20096	3.89068e-12
d__Bacteria.p__Latescibacterota.c__Latescibacterota	2.50748	5	2.20089	3.89068e-12
d__Bacteria.p__Latescibacterota.c__Latescibacterota.o__Latescibacterota.f__Latescibacterota	2.50748	5	2.2008	3.89068e-12
d__Bacteria.p__Proteobacteria.c__Alphaproteobacteria.o__Rhizobiales.f__Rhizobiaceae.g__Nitratireductor.__	2.49667	5	2.19674	4.09053e-14
d__Bacteria.p__Actinobacteriota.c__Thermoleophilia.o__Solirubrobacterales.f__67_14	2.46483	5	2.19567	1.64311e-11
d__Bacteria.p__Actinobacteriota.c__Thermoleophilia.o__Solirubrobacterales.f__67_14.g__67_14	2.46483	5	2.19554	1.64311e-11
d__Bacteria.p__Proteobacteria.c__Alphaproteobacteria.o__Rickettsiales.f__Rickettsiaceae.g__uncultured.s__Candidatus_Phycorickettsia	2.27289	5	2.19429	1.33009e-05
d__Bacteria.p__Gemmatimonadota.c__Gemmatimonadetes.o__Gemmatimonadales.f__Gemmatimonadaceae.g__uncultured.__	2.4926	5	2.1911	1.07409e-09
d__Bacteria.p__Acidobacteriota.c__Vicinamibacteria.o__Vicinamibacterales.f__uncultured.g__uncultured.__	2.39989	5	2.1886	6.95394e-10
d__Bacteria.p__Proteobacteria.c__Gammaproteobacteria.o__Cellvibrionales.f__Cellvibrionaceae	2.57426	5	2.18851	6.9703e-05
d__Bacteria.p__Gemmatimonadota.c__Gemmatimonadetes.o__Gemmatimonadales.f__Gemmatimonadaceae.g__Gemmatimonas.s__metagenome	1.41215	5	2.18788	0.000339865
d__Bacteria.p__Proteobacteria.c__Gammaproteobacteria.o__Methylococcales.f__Methylomonadaceae.g__uncultured	2.45005	5	2.18701	2.94518e-06
d__Bacteria.p__Firmicutes.c__Clostridia.o__Peptostreptococcales_Tissierellales.f__Anaerovoracaceae.g___Eubacterium__brachy_group	2.47801	5	2.18537	1.15138e-15
d__Bacteria.p__Firmicutes.c__Clostridia.o__Peptostreptococcales_Tissierellales.f__Anaerovoracaceae	2.47801	5	2.18522	1.15138e-15
d__Bacteria.p__Proteobacteria.c__Alphaproteobacteria.o__Rhizobiales.f__Rhizobiaceae.g__Nitratireductor.s__uncultured_Alphaproteobacteria	2.51719	5	2.18175	1.99876e-07
d__Bacteria.p__Bacteroidota.c__Bacteroidia.o__Cytophagales.f__Cytophagaceae.g__Cytophaga.s__uncultured_bacterium	2.49569	5	2.17884	1.98749e-17
d__Bacteria.p__Proteobacteria.c__Gammaproteobacteria.o__Cellvibrionales.f__Spongiibacteraceae.g__BD1_7_clade.__	2.45733	5	2.17873	1.01896e-13
d__Bacteria.p__Proteobacteria.c__Alphaproteobacteria.o__Rhizobiales.f__A0839.g__A0839.__	2.49385	5	2.17735	3.5381e-12
d__Bacteria.p__Cyanobacteria.c__Cyanobacteriia.o__Cyanobacteriales.f__Oscillatoriaceae	2.4538	5	2.17678	0.00058393
d__Bacteria.p__Bacteroidota.c__Bacteroidia.o__Bacteroidales.f__Bacteroidetes_vadinHA17.g__Bacteroidetes_vadinHA17.s__uncultured_bacterium	2.46273	5	2.17585	1.88947e-11
d__Bacteria.p__Proteobacteria.c__Gammaproteobacteria.o__Xanthomonadales.f__Rhodanobacteraceae.g__uncultured.s__metagenome	2.47696	5	2.17271	3.47311e-12
d__Bacteria.p__Cyanobacteria.c__Cyanobacteriia.o__Cyanobacteriales.f__Oscillatoriaceae.g__Oscillatoria_PCC_10802	2.4538	5	2.17255	0.00058393
d__Bacteria.p__Acidobacteriota.c__Blastocatellia.o__Blastocatellales.f__Blastocatellaceae.g__JGI_0001001_H03.__	1.30511	5	2.17239	0.0495005
d__Bacteria.p__Bacteroidota.c__Bacteroidia.o__Chitinophagales.f__Saprospiraceae.g__uncultured.s__uncultured_Bacteroidetes	2.43779	5	2.17214	1.99876e-07
d__Bacteria.p__Bacteroidota.c__Bacteroidia.o__Sphingobacteriales.f__NS11_12_marine_group.g__NS11_12_marine_group.s__uncultured_bacterium	3.15864	5	2.17196	0.0166313
d__Bacteria.p__Proteobacteria.c__Gammaproteobacteria.o__Burkholderiales.f__Methylophilaceae.g__Methylophilus.s__Methylophilus_methylotrophus	2.46811	5	2.17094	1.18746e-05
d__Bacteria.p__Proteobacteria.c__Gammaproteobacteria.o__Burkholderiales.f__Comamonadaceae.g__Methylibium.s__beta_proteobacterium	2.46688	5	2.16862	4.06099e-07
d__Bacteria.p__Proteobacteria.c__Gammaproteobacteria.o__Burkholderiales.f__Sutterellaceae.g__uncultured.s__uncultured_soil	2.43184	5	2.16655	0.00058393
d__Bacteria.p__Proteobacteria.c__Gammaproteobacteria.o__Burkholderiales.f__Rhodocyclaceae.g__Denitratisoma.__	2.43952	5	2.1607	1.63295e-06
d__Bacteria.p__Bacteroidota.c__Bacteroidia.o__Cytophagales.f__Microscillaceae.g__Chryseolinea	2.47442	5	2.15816	1.43372e-12
d__Bacteria.p__Spirochaetota	2.63922	5	2.15592	0.00169694
d__Bacteria.p__Verrucomicrobiota.c__Verrucomicrobiae.o__Pedosphaerales.f__Pedosphaeraceae.g__SH3_11.s__bacterium_SH3_11	2.56706	5	2.15524	0.000127905
d__Bacteria.p__Bacteroidota.c__Bacteroidia.o__Flavobacteriales.f__Flavobacteriaceae.g__Flavobacterium.s__Flavobacterium_aquatile	2.41569	5	2.15517	4.09053e-14
d__Bacteria.p__Proteobacteria.c__Gammaproteobacteria.o__Burkholderiales.f__Neisseriaceae.g__uncultured.__	2.22576	5	2.1547	3.59628e-05
d__Bacteria.p__Firmicutes.c__Clostridia.o__Clostridiales.f__Clostridiaceae.g__Clostridium_sensu_stricto_1.__	2.47174	5	2.15363	2.39259e-05
d__Bacteria.p__Proteobacteria.c__Gammaproteobacteria.o__Burkholderiales.f__Nitrosomonadaceae.g__Ellin6067.s__uncultured_prokaryote	2.50689	5	2.15267	0.000188656
d__Bacteria.p__Myxococcota.c__Polyangia.o__Polyangiales.f__Sandaracinaceae.g__Sandaracinus	2.4481	5	2.15023	4.30927e-14
d__Bacteria.p__Proteobacteria.c__Gammaproteobacteria.o__Burkholderiales.f__Chitinimonadaceae.g__Chitinimonas	2.38959	5	2.14996	2.19617e-05
d__Bacteria.p__NB1_j.c__NB1_j.o__NB1_j.f__NB1_j.g__NB1_j.__	2.44397	5	2.14714	1.6216e-14
d__Bacteria.p__Bacteroidota.c__Bacteroidia.o__Sphingobacteriales.f__Sphingobacteriaceae.g__Pedobacter	2.62338	5	2.14597	0.000594243
d__Bacteria.p__Proteobacteria.c__Gammaproteobacteria.o__Burkholderiales.f__Rhodocyclaceae.g__Denitratisoma	2.43952	5	2.14561	1.63295e-06
d__Bacteria.p__Acidobacteriota.c__Vicinamibacteria.o__Vicinamibacterales.f__Vicinamibacteraceae.g__Vicinamibacteraceae.s__wastewater_metagenome	2.46502	5	2.14525	2.7079e-11
d__Bacteria.p__Bacteroidota.c__Bacteroidia.o__Cytophagales.f__Microscillaceae.g__Chryseolinea.__	2.4621	5	2.14505	4.34527e-11
d__Bacteria.p__Myxococcota.c__Myxococcia.o__Myxococcales.f__Anaeromyxobacteraceae.g__Anaeromyxobacter.s__uncultured_bacterium	2.46959	5	2.14461	7.53394e-06
d__Bacteria.p__Actinobacteriota.c__Acidimicrobiia.o__Microtrichales.f__Microtrichaceae	2.4529	5	2.14329	7.47043e-19
d__Bacteria.p__Bacteroidota.c__Kapabacteria.o__Kapabacteriales.f__Kapabacteriales.g__Kapabacteriales.s__uncultured_bacterium	2.49779	5	2.14155	2.19079e-07
d__Bacteria.p__Bacteroidota.c__Bacteroidia.o__Flavobacteriales.f__Weeksellaceae	2.52582	5	2.14042	8.81826e-08
d__Bacteria.p__Myxococcota.c__Polyangia.o__mle1_27.f__mle1_27.g__mle1_27.s__metagenome	2.43329	5	2.14019	4.89132e-10
d__Bacteria.p__Bacteroidota.c__Bacteroidia.o__Flavobacteriales.f__Crocinitomicaceae.g__Fluviicola.s__uncultured_Cytophagales	2.51187	5	2.13859	7.44355e-06
d__Bacteria.p__Bacteroidota.c__Bacteroidia.o__Cytophagales.f__Microscillaceae.g__uncultured.s__uncultured_Cytophagaceae	2.47524	5	2.13823	1.12971e-07
d__Bacteria.p__Spirochaetota.c__Spirochaetia.o__Spirochaetales	2.45225	5	2.13788	1.05487e-10
d__Bacteria.p__Spirochaetota.c__Spirochaetia	2.45225	5	2.13767	1.05487e-10
d__Bacteria.p__Spirochaetota.c__Spirochaetia.o__Spirochaetales.f__Spirochaetaceae	2.45225	5	2.13726	1.05487e-10
d__Bacteria.p__Cyanobacteria.c__Sericytochromatia.o__Sericytochromatia.f__Sericytochromatia.g__Sericytochromatia.s__metagenome	1.61166	5	2.13715	2.77695e-05
d__Bacteria.p__Proteobacteria.c__Gammaproteobacteria.o__Methylococcales.f__Methylomonadaceae.g__uncultured.s__metagenome	2.37378	5	2.13697	2.94518e-06
d__Bacteria.p__Proteobacteria.c__Alphaproteobacteria.o__Sphingomonadales.f__Sphingomonadaceae.g__Altererythrobacter.__	2.4522	5	2.13277	5.02158e-09
d__Bacteria.p__Bacteroidota.c__Bacteroidia.o__Bacteroidales.f__Bacteroidetes_vadinHA17.g__Bacteroidetes_vadinHA17.s__uncultured_soil	2.42584	5	2.13275	1.4634e-12
d__Bacteria.p__Proteobacteria.c__Alphaproteobacteria.o__Rhizobiales.__.__	2.44631	5	2.13074	9.82575e-11
d__Bacteria.p__Firmicutes.c__Clostridia.o__Peptostreptococcales_Tissierellales.f__Anaerovoracaceae.g___Eubacterium__brachy_group.s__uncultured_Firmicutes	2.41579	5	2.13035	1.15138e-15
d__Bacteria.p__Sva0485.c__Sva0485.o__Sva0485.f__Sva0485.g__Sva0485.__	1.21238	5	2.12871	0.0432101
d__Bacteria.p__Chloroflexi.c__Anaerolineae.o__SJA_15.f__SJA_15.g__SJA_15.__	2.40808	5	2.12862	9.82575e-11
d__Bacteria.p__Actinobacteriota.c__Acidimicrobiia.o__Microtrichales.f__Microtrichaceae.g__IMCC26207	2.43497	5	2.12808	7.47043e-19
d__Bacteria.p__Proteobacteria.c__Alphaproteobacteria.o__Rhizobiales.__.__.__	2.44631	5	2.12722	9.82575e-11
d__Bacteria.p__Nitrospinota.c__P9X2b3D02.o__P9X2b3D02.f__P9X2b3D02	2.57719	5	2.12722	5.78543e-06
d__Bacteria.p__Proteobacteria.c__Alphaproteobacteria.o__Rhizobiales.__	2.44631	5	2.12623	9.82575e-11
d__Bacteria.p__Proteobacteria.c__Gammaproteobacteria.o__Burkholderiales.f__T34	2.40754	5	2.12538	5.10822e-08
d__Bacteria.p__Bacteroidota.c__Ignavibacteria.o__Ignavibacteriales.__.__.__	1.25609	5	2.12494	0.0432101
d__Bacteria.p__Bacteroidota.c__Bacteroidia.o__Bacteroidales.f__Prolixibacteraceae.g__uncultured.s__uncultured_prokaryote	2.40572	5	2.12473	6.34702e-15
d__Bacteria.p__SAR324_clade_Marine_group_B_.c__SAR324_clade_Marine_group_B_.o__SAR324_clade_Marine_group_B_.f__SAR324_clade_Marine_group_B_.g__SAR324_clade_Marine_group_B_.s__metagenome	1.06241	5	2.1233	0.00517653
d__Bacteria.p__Proteobacteria.c__Alphaproteobacteria.o__Caulobacterales.f__Hyphomonadaceae.g__SWB02.__	2.41418	5	2.12251	5.92269e-11
d__Bacteria.p__Actinobacteriota.c__Actinobacteria.o__Frankiales.f__Frankiales.g__Frankiales	2.4034	5	2.12201	1.88947e-11
d__Bacteria.p__Actinobacteriota.c__Actinobacteria.o__Frankiales.f__Frankiales.g__Frankiales.s__uncultured_bacterium	2.4034	5	2.122	1.88947e-11
d__Bacteria.p__Actinobacteriota.c__Actinobacteria.o__Frankiales.f__Frankiales	2.4034	5	2.122	1.88947e-11
d__Bacteria.p__Nitrospinota	2.57719	5	2.12152	5.78543e-06
d__Bacteria.p__Nitrospinota.c__P9X2b3D02.o__P9X2b3D02	2.57719	5	2.12057	5.78543e-06
d__Bacteria.p__Bacteroidota.c__Bacteroidia.o__Bacteroidales.f__Paludibacteraceae.g__Paludibacter.__	2.41529	5	2.11993	8.4123e-06
d__Bacteria.p__Bacteroidota.c__Bacteroidia.o__Chitinophagales.f__Chitinophagaceae.g__Dinghuibacter.s__uncultured_prokaryote	2.419	5	2.11971	4.33274e-11
d__Bacteria.p__Proteobacteria.c__Alphaproteobacteria.o__Rickettsiales.f__AB1.g__AB1.__	1.54252	5	2.11941	0.030092
d__Bacteria.p__Nitrospinota.c__P9X2b3D02.o__P9X2b3D02.f__P9X2b3D02.g__P9X2b3D02	2.57719	5	2.11848	5.78543e-06
d__Bacteria.p__Nitrospinota.c__P9X2b3D02.o__P9X2b3D02.f__P9X2b3D02.g__P9X2b3D02.s__uncultured_prokaryote	2.57719	5	2.11436	5.78543e-06
d__Bacteria.p__Actinobacteriota.c__Actinobacteria.o__Micrococcales.f__Micrococcaceae	2.37132	5	2.1138	4.06099e-07
d__Bacteria.p__Bacteroidota.c__Kryptonia	2.41463	5	2.11375	1.88947e-11
d__Bacteria.p__Bacteroidota.c__Kryptonia.o__Kryptoniales	2.41463	5	2.11375	1.88947e-11
d__Bacteria.p__Proteobacteria.c__Alphaproteobacteria.o__Rhizobiales.f__Rhizobiales_Incertae_Sedis.g__Phreatobacter.s__Alphaproteobacteria_bacterium	2.40833	5	2.11343	1.67808e-09
d__Bacteria.p__Proteobacteria.c__Gammaproteobacteria.o__Burkholderiales.f__Alcaligenaceae.g__Verticiella.__	1.24134	5	2.11299	0.0150494
d__Bacteria.p__Proteobacteria.c__Alphaproteobacteria.o__Paracaedibacterales.f__Paracaedibacteraceae.g__uncultured	2.94299	5	2.11248	0.024702
d__Bacteria.p__Nitrospinota.c__P9X2b3D02	2.57719	5	2.11199	5.78543e-06
d__Bacteria.p__Proteobacteria.c__Gammaproteobacteria.o__Burkholderiales.f__T34.g__T34	2.40754	5	2.11193	5.10822e-08
d__Bacteria.p__Bacteroidota.c__Bacteroidia.o__Sphingobacteriales.f__Sphingobacteriaceae.g__Pedobacter.s__glacier_bacterium	1.98258	5	2.10975	4.70943e-05
d__Bacteria.p__Proteobacteria.c__Gammaproteobacteria.o__Burkholderiales.f__Chitinibacteraceae.__	1.04503	5	2.10959	0.0126314
d__Bacteria.p__Myxococcota.c__Myxococcia.o__Myxococcales.f__Myxococcaceae	2.40303	5	2.10832	8.14738e-12
d__Bacteria.p__Proteobacteria.c__Gammaproteobacteria.o__Steroidobacterales.f__Steroidobacteraceae.g__uncultured.s__uncultured_soil	2.41028	5	2.10597	2.33428e-09
d__Bacteria.p__Proteobacteria.c__Gammaproteobacteria.o__Burkholderiales.f__Aquaspirillaceae	2.39525	5	2.10492	2.39259e-05
d__Bacteria.p__Actinobacteriota.c__Acidimicrobiia.o__Microtrichales.f__Iamiaceae.g__Iamia	2.41741	5	2.10484	1.88947e-11
d__Bacteria.p__Actinobacteriota.c__Acidimicrobiia.o__Microtrichales.f__Iamiaceae	2.41741	5	2.10484	1.88947e-11
d__Bacteria.p__Proteobacteria.c__Alphaproteobacteria.o__Rhizobiales.f__Rhizobiales_Incertae_Sedis.g__uncultured.s__uncultured_Rhizobiales	2.4226	5	2.10433	4.00025e-09
d__Bacteria.p__Proteobacteria.c__Gammaproteobacteria.o__Burkholderiales.f__Nitrosomonadaceae.g__DSSD61	2.4175	5	2.10397	6.09354e-13
d__Bacteria.p__Myxococcota.c__Myxococcia.o__Myxococcales.f__Anaeromyxobacteraceae.g__Anaeromyxobacter.s__uncultured_delta	2.41239	5	2.09832	4.89132e-10
d__Bacteria.p__Desulfobacterota.c__Syntrophobacteria.o__Syntrophobacterales	2.39879	5	2.09777	3.47311e-12
d__Bacteria.p__Desulfobacterota.c__Syntrophobacteria	2.39879	5	2.09777	3.47311e-12
d__Bacteria.p__Proteobacteria.c__Gammaproteobacteria.o__Burkholderiales.f__TRA3_20	2.76044	5	2.09726	7.87553e-06
d__Bacteria.p__Bacteroidota.c__Kryptonia.o__Kryptoniales.f__BSV26.g__BSV26	2.3956	5	2.09594	4.33274e-11
d__Bacteria.p__Bacteroidota.c__Kryptonia.o__Kryptoniales.f__BSV26	2.3956	5	2.09451	4.33274e-11
d__Bacteria.p__Proteobacteria.c__Gammaproteobacteria.o__Burkholderiales.f__SC_I_84.g__SC_I_84.s__uncultured_bacterium	2.38508	5	2.09426	1.6216e-14
d__Bacteria.p__Proteobacteria.c__Gammaproteobacteria.o__Burkholderiales.f__TRA3_20.g__TRA3_20	2.76044	5	2.09386	7.87553e-06
d__Bacteria.p__Proteobacteria.c__Gammaproteobacteria.o__Burkholderiales.f__SC_I_84.g__SC_I_84.s__uncultured_Burkholderia	2.36407	5	2.09327	1.23728e-05
d__Bacteria.p__Proteobacteria.c__Gammaproteobacteria.o__Methylococcales.f__Methylococcaceae.g__Methyloparacoccus.s__metagenome	1.8482	5	2.09278	0.0432101
d__Bacteria.p__Proteobacteria.c__Alphaproteobacteria.o__Rhizobiales.f__Rhizobiales_Incertae_Sedis.g__Phreatobacter.s__uncultured_bacterium	2.37726	5	2.09208	1.11797e-08
d__Bacteria.p__Proteobacteria.c__Alphaproteobacteria.o__Sphingomonadales.f__Sphingomonadaceae.g__Sphingorhabdus.s__uncultured_Alphaproteobacteria	2.44544	5	2.0914	8.17847e-07
d__Bacteria.p__MBNT15.c__MBNT15.o__MBNT15.f__MBNT15.g__MBNT15	2.41868	5	2.08903	3.04498e-08
d__Bacteria.p__Proteobacteria.c__Gammaproteobacteria.o__Aeromonadales.f__Aeromonadaceae.g__Aeromonas.s__Aeromonas_sobria	2.69128	5	2.0886	0.0149496
d__Bacteria.p__Desulfobacterota.c__Syntrophia.o__Syntrophales	2.38331	5	2.08764	1.01896e-13
d__Bacteria.p__Desulfobacterota.c__Syntrophia	2.38331	5	2.08764	1.01896e-13
d__Bacteria.p__Actinobacteriota.c__Acidimicrobiia.o__Microtrichales.f__Microtrichaceae.g__IMCC26207.s__metagenome	2.39623	5	2.08747	1.6216e-14
d__Bacteria.p__Bacteroidota.c__Bacteroidia.o__Chitinophagales.f__Chitinophagaceae.g__Edaphobaculum	2.40061	5	2.08628	4.62397e-07
d__Bacteria.p__Proteobacteria.c__Gammaproteobacteria.o__Alteromonadales.f__Alteromonadaceae.g__Rheinheimera.s__uncultured_bacterium	2.43678	5	2.08547	6.89661e-10
d__Bacteria.p__MBNT15	2.41868	5	2.08352	3.04498e-08
d__Bacteria.p__MBNT15.c__MBNT15.o__MBNT15	2.41868	5	2.08342	3.04498e-08
d__Bacteria.p__Sva0485.c__Sva0485	2.37981	5	2.08323	1.01772e-10
d__Bacteria.p__Sva0485.c__Sva0485.o__Sva0485.f__Sva0485.g__Sva0485	2.37981	5	2.08321	1.01772e-10
d__Bacteria.p__Sva0485	2.37981	5	2.08321	1.01772e-10
d__Bacteria.p__Sva0485.c__Sva0485.o__Sva0485	2.37981	5	2.08309	1.01772e-10
d__Bacteria.p__Sva0485.c__Sva0485.o__Sva0485.f__Sva0485	2.37981	5	2.083	1.01772e-10
d__Bacteria.p__Proteobacteria.c__Alphaproteobacteria.o__Rhizobiales.f__Rhizobiaceae.g__uncultured	2.43271	5	2.07968	1.73608e-07
d__Bacteria.p__Bacteroidota.c__Bacteroidia.o__Bacteroidales.f__Bacteroidetes_BD2_2.g__Bacteroidetes_BD2_2	2.3854	5	2.07802	4.89132e-10
d__Bacteria.p__Bacteroidota.c__Bacteroidia.o__Bacteroidales.f__Bacteroidetes_BD2_2	2.3854	5	2.07794	4.89132e-10
d__Bacteria.p__Proteobacteria.c__Alphaproteobacteria.o__Rhodospirillales	2.22311	5	2.07774	9.39953e-05
d__Bacteria.p__Bacteroidota.c__Bacteroidia.o__Chitinophagales.f__37_13.g__37_13.s__uncultured_bacterium	1.01929	5	2.07646	0.026976
d__Bacteria.p__Bacteroidota.c__Ignavibacteria.o__Ignavibacteriales.__	1.25609	5	2.07606	0.0432101
d__Bacteria.p__Proteobacteria.c__Alphaproteobacteria.o__Rickettsiales.f__Rickettsiaceae.g__uncultured.s__uncultured_bacterium	2.20461	5	2.07319	2.49302e-06
d__Bacteria.p__Bdellovibrionota.c__Oligoflexia.o__0319_6G20.f__0319_6G20.g__0319_6G20.__	2.38781	5	2.07253	3.69771e-09
d__Bacteria.p__MBNT15.c__MBNT15.o__MBNT15.f__MBNT15	2.41868	5	2.07208	3.04498e-08
d__Bacteria.p__MBNT15.c__MBNT15	2.41868	5	2.072	3.04498e-08
d__Bacteria.p__Bacteroidota.c__Bacteroidia.o__Cytophagales.f__Microscillaceae.g__uncultured.s__uncultured_Flexibacter	2.44453	5	2.072	5.70372e-08
d__Bacteria.p__Bacteroidota.c__Bacteroidia.o__Chitinophagales.f__Chitinophagaceae.__	2.28822	5	2.07015	1.9467e-06
d__Bacteria.p__Proteobacteria.c__Gammaproteobacteria.o__Burkholderiales.f__Methylophilaceae.g__Methylophilus.__	1.81187	5	2.06908	1.22535e-05
d__Bacteria.p__Proteobacteria.c__Gammaproteobacteria.o__Burkholderiales.f__Rhodocyclaceae.g__Zoogloea	2.36938	5	2.06864	0.000388809
d__Bacteria.p__Proteobacteria.c__Gammaproteobacteria.o__Burkholderiales.f__Alcaligenaceae.g__Verticiella	1.24134	5	2.06668	0.0150494
d__Bacteria.p__Proteobacteria.c__Gammaproteobacteria.o__Acidithiobacillales.f__Acidithiobacillaceae.g__KCM_B_112.s__uncultured_bacterium	2.35161	5	2.06189	6.34989e-06
d__Bacteria.p__Proteobacteria.c__Gammaproteobacteria.o__Burkholderiales.f__Comamonadaceae.g__Paucibacter.__	2.49179	5	2.06091	7.30255e-06
d__Bacteria.p__Bacteroidota.c__Bacteroidia.o__Cytophagales.f__Spirosomaceae.g__Emticicia	2.33785	5	2.0602	8.40003e-06
d__Bacteria.p__Nitrospirota.c__Nitrospiria.o__Nitrospirales.f__Nitrospiraceae.g__Nitrospira.s__metagenome	2.24925	5	2.05978	6.13222e-07
d__Bacteria.p__Proteobacteria.c__Gammaproteobacteria.o__Burkholderiales.f__Comamonadaceae.g__Paucibacter	2.49179	5	2.05922	7.30255e-06
d__Bacteria.p__Bacteroidota.c__Bacteroidia.o__Chitinophagales.f__Chitinophagaceae.__.__	2.28822	5	2.05906	1.9467e-06
d__Bacteria.p__Proteobacteria.c__Gammaproteobacteria.o__Steroidobacterales.f__Steroidobacteraceae.g__uncultured.s__uncultured_prokaryote	2.3329	5	2.05906	2.06307e-20
d__Bacteria.p__Myxococcota.c__Polyangia.o__mle1_27.f__mle1_27.g__mle1_27.__	2.36077	5	2.0586	1.4634e-12
d__Bacteria.p__Proteobacteria.c__Gammaproteobacteria.o__Burkholderiales.f__Nitrosomonadaceae.g__mle1_7	2.37141	5	2.05819	4.89132e-10
d__Bacteria.p__Proteobacteria.c__Alphaproteobacteria.o__Azospirillales.f__Azospirillaceae.g__Niveispirillum	2.34486	5	2.05813	0.000477738
d__Bacteria.p__Proteobacteria.c__Gammaproteobacteria.o__Competibacterales	2.39358	5	2.05728	8.17847e-07
d__Bacteria.p__Proteobacteria.c__Alphaproteobacteria.o__Caulobacterales.f__Hyphomonadaceae.g__Hyphomonas.__	2.41435	5	2.05657	4.06099e-07
d__Bacteria.p__Actinobacteriota.c__Actinobacteria.o__PeM15.f__PeM15.g__PeM15.__	2.35483	5	2.0558	8.53772e-05
d__Bacteria.p__Proteobacteria.c__Gammaproteobacteria.o__Burkholderiales.f__Neisseriaceae.g__uncultured.s__uncultured_beta	2.30566	5	2.05448	0.00685907
d__Bacteria.p__Proteobacteria.c__Gammaproteobacteria.o__Burkholderiales.f__Chitinimonadaceae.g__Chitinimonas.s__Chitinimonas_sp_	2.28178	5	2.05423	0.0041087
d__Bacteria.p__Actinobacteriota.c__Coriobacteriia.o__OPB41.f__OPB41.g__OPB41	2.32078	5	2.05281	2.20408e-10
d__Bacteria.p__Actinobacteriota.c__Coriobacteriia.o__OPB41	2.32078	5	2.05229	2.20408e-10
d__Bacteria.p__Verrucomicrobiota.c__Verrucomicrobiae.o__Verrucomicrobiales.f__Verrucomicrobiaceae.g__uncultured.__	2.39886	5	2.05203	0.000250135
d__Bacteria.p__Proteobacteria.c__Gammaproteobacteria.o__Acidiferrobacterales	2.37714	5	2.05077	2.21884e-09
d__Bacteria.p__Firmicutes.c__Negativicutes.o__Veillonellales_Selenomonadales.f__Selenomonadaceae	2.29556	5	2.05024	0.0432101
d__Bacteria.p__Bacteroidota.c__Bacteroidia.o__Chitinophagales.f__Saprospiraceae.__.__	2.32022	5	2.04963	4.76985e-11
d__Bacteria.p__Bacteroidota.c__Bacteroidia.o__Chitinophagales.f__Saprospiraceae.__	2.32022	5	2.04912	4.76985e-11
d__Bacteria.p__Bacteroidota.c__Bacteroidia.o__Chitinophagales.f__Chitinophagaceae.g__Edaphobaculum.__	2.37405	5	2.04901	1.49065e-05
d__Bacteria.p__Proteobacteria.c__Gammaproteobacteria.o__Acidiferrobacterales.f__Acidiferrobacteraceae	2.37714	5	2.0482	2.21884e-09
d__Bacteria.p__Proteobacteria.c__Gammaproteobacteria.o__Competibacterales.f__Competibacteraceae	2.39358	5	2.04644	8.17847e-07
d__Bacteria.p__Actinobacteriota.c__Coriobacteriia.o__OPB41.f__OPB41	2.32078	5	2.04403	2.20408e-10
d__Bacteria.p__Nitrospirota.c__4_29_1	2.32542	5	2.04309	1.7998e-09
d__Bacteria.p__Proteobacteria.c__Alphaproteobacteria.o__Rickettsiales.f__Rickettsiales.g__Candidatus_Midichloria.__	1.99102	5	2.04297	9.36833e-08
d__Bacteria.p__Firmicutes.c__Negativicutes.o__Veillonellales_Selenomonadales.f__Selenomonadaceae.g__Megamonas	2.22229	5	2.04246	0.0432101
d__Bacteria.p__Actinobacteriota.c__Actinobacteria.o__Frankiales.f__Sporichthyaceae.g__Longivirga	2.35143	5	2.04228	1.88947e-11
d__Bacteria.p__Actinobacteriota.c__Actinobacteria.o__Frankiales.f__Sporichthyaceae.g__Longivirga.s__uncultured_bacterium	2.35143	5	2.04228	1.88947e-11
d__Bacteria.p__Desulfobacterota.c__Desulfuromonadia.o__Desulfuromonadia.f__Geothermobacteraceae.g__Geothermobacter.__	2.31552	5	2.04128	9.82575e-11
d__Bacteria.p__Nitrospirota.c__4_29_1.o__4_29_1.f__4_29_1	2.32542	5	2.04116	1.7998e-09
d__Bacteria.p__Proteobacteria.c__Gammaproteobacteria.o__Burkholderiales.f__Rhodocyclaceae.g__Ferribacterium	2.31768	5	2.04112	1.99876e-07
d__Bacteria.p__Proteobacteria.c__Gammaproteobacteria.o__Oceanospirillales.f__Pseudohongiellaceae.g__Pseudohongiella.s__uncultured_gamma	2.35574	5	2.04104	0.00492887
d__Bacteria.p__Nitrospirota.c__4_29_1.o__4_29_1	2.32542	5	2.03942	1.7998e-09
d__Bacteria.p__Actinobacteriota.c__Coriobacteriia	2.32078	5	2.03777	2.20408e-10
d__Bacteria.p__Bacteroidota.c__Bacteroidia.o__Chitinophagales.f__Saprospiraceae.g__Haliscomenobacter.s__uncultured_bacterium	2.2678	5	2.03775	5.02158e-09
d__Bacteria.p__Proteobacteria.c__Gammaproteobacteria.o__Acidiferrobacterales.f__Acidiferrobacteraceae.g__Sulfurifustis	2.37714	5	2.03764	2.21884e-09
d__Bacteria.p__Bacteroidota.c__Bacteroidia.o__Bacteroidales.f__Prolixibacteraceae.g__WCHB1_32	2.34227	5	2.03758	4.06099e-07
d__Bacteria.p__Myxococcota.c__Polyangia.o__Polyangiales.f__Sandaracinaceae.g__Sandaracinus.__	2.33081	5	2.03668	2.42628e-11
d__Bacteria.p__Proteobacteria.c__Gammaproteobacteria.o__Burkholderiales.f__Oxalobacteraceae.g__Massilia	2.35364	5	2.03659	1.80613e-06
d__Bacteria.p__Proteobacteria.c__Gammaproteobacteria.o__Burkholderiales.f__Chitinibacteraceae.__.__	1.04503	5	2.03602	0.0126314
d__Bacteria.p__Desulfobacterota.c__Syntrophia.o__Syntrophales.f__uncultured.g__uncultured	2.33174	5	2.03564	1.01896e-13
d__Bacteria.p__Desulfobacterota.c__Syntrophia.o__Syntrophales.f__uncultured	2.33174	5	2.03564	1.01896e-13
d__Bacteria.p__Proteobacteria.c__Gammaproteobacteria.o__Oceanospirillales.f__Halomonadaceae.g__Halomonas	2.34922	5	2.03516	4.3105e-10
d__Bacteria.p__Firmicutes.c__Clostridia.o__Peptostreptococcales_Tissierellales.f__Peptostreptococcaceae.g__Romboutsia	2.33353	5	2.03493	1.34361e-07
d__Bacteria.p__Proteobacteria.c__Gammaproteobacteria.o__Burkholderiales.f__Comamonadaceae.g__Piscinibacter	2.36667	5	2.03381	4.71155e-08
d__Bacteria.p__Proteobacteria.c__Alphaproteobacteria.o__Rhizobiales.f__Rhizobiales_Incertae_Sedis.g__uncultured.s__uncultured_bacterium	2.30433	5	2.03374	3.6008e-08
d__Bacteria.p__Proteobacteria.c__Alphaproteobacteria.o__Rhizobiales.f__Beijerinckiaceae.g__Bosea.__	2.35164	5	2.0334	9.01675e-07
d__Bacteria.p__Chloroflexi.c__Anaerolineae.o__SJA_15.f__SJA_15.g__SJA_15.s__uncultured_bacterium	2.30611	5	2.03321	4.89132e-10
d__Bacteria.p__Nitrospirota.c__4_29_1.o__4_29_1.f__4_29_1.g__4_29_1	2.32542	5	2.03222	1.7998e-09
d__Bacteria.p__Bacteroidota.c__Bacteroidia.o__Cytophagales.f__Spirosomaceae.g__Lacihabitans	2.32811	5	2.03051	1.75341e-13
d__Bacteria.p__Proteobacteria.c__Alphaproteobacteria.o__Rhizobiales.f__Rhizobiales_Incertae_Sedis.g__Phreatobacter.__	2.35216	5	2.03048	1.06951e-08
d__Bacteria.p__Nitrospirota.c__Nitrospiria.o__Nitrospirales.f__Nitrospiraceae.g__Nitrospira.s__uncultured_organism	2.28981	5	2.02893	3.08687e-05
d__Bacteria.p__Bdellovibrionota.c__Bdellovibrionia.o__Bacteriovoracales.f__Bacteriovoracaceae.g__Peredibacter.s__uncultured_bacterium	1.52159	5	2.0274	0.0135535
d__Bacteria.p__Proteobacteria.c__Alphaproteobacteria.o__Rickettsiales.f__Rickettsiaceae.g__uncultured.s__uncultured_Alphaproteobacteria	1.01675	5	2.02634	0.0126314
d__Bacteria.p__Proteobacteria.c__Alphaproteobacteria.__	2.26343	5	2.02392	1.51428e-09
d__Bacteria.p__Patescibacteria.c__Saccharimonadia.o__Saccharimonadales.f__LWQ8	1.67418	5	2.02379	0.0339058
d__Bacteria.p__Proteobacteria.c__Gammaproteobacteria.o__Burkholderiales.f__T34.g__T34.s__uncultured_Burkholderiales	2.26341	5	2.02345	2.29207e-06
d__Bacteria.p__Proteobacteria.c__Alphaproteobacteria.__.__.__	2.26343	5	2.02331	1.51428e-09
d__Bacteria.p__Proteobacteria.c__Gammaproteobacteria.o__Immundisolibacterales.f__Immundisolibacteraceae.__	2.31267	5	2.0233	0.000321684
d__Bacteria.p__Proteobacteria.c__Alphaproteobacteria.o__Rickettsiales.f__Rickettsiales	2.35501	5	2.02321	2.07965e-08
d__Bacteria.p__Proteobacteria.c__Gammaproteobacteria.o__Burkholderiales.f__Nitrosomonadaceae.g__Ellin6067.s__uncultured_rape	2.33805	5	2.0232	1.06951e-08
d__Bacteria.p__Acidobacteriota.c__Holophagae.o__Holophagales	2.34637	5	2.02311	2.06617e-07
d__Bacteria.p__Myxococcota.c__Polyangia.o__Blfdi19.f__Blfdi19.g__Blfdi19	2.25151	5	2.02278	3.42832e-12
d__Bacteria.p__Firmicutes.c__Clostridia.o__Peptostreptococcales_Tissierellales.f__Peptostreptococcaceae.g__Romboutsia.__	2.33353	5	2.02277	1.34361e-07
d__Bacteria.p__Myxococcota.c__Polyangia.o__Blfdi19.f__Blfdi19	2.25151	5	2.02177	3.42832e-12
d__Bacteria.p__Proteobacteria.c__Alphaproteobacteria.__.__.__.__	2.26343	5	2.02161	1.51428e-09
d__Bacteria.p__Bacteroidota.c__Bacteroidia.o__Chitinophagales.f__Chitinophagaceae.g__Sediminibacterium.s__Chitinophagaceae_bacterium	2.22143	5	2.01885	9.38385e-11
d__Bacteria.p__Proteobacteria.c__Alphaproteobacteria.o__Rhizobiales.f__Beijerinckiaceae.g__Bosea	2.35164	5	2.01867	9.01675e-07
d__Bacteria.p__Verrucomicrobiota.c__Verrucomicrobiae.o__Verrucomicrobiales.f__Verrucomicrobiaceae.g__uncultured.s__uncultured_bacterium	2.28454	5	2.0183	2.50705e-13
d__Bacteria.p__Myxococcota.c__Polyangia.o__Blfdi19	2.25151	5	2.01799	3.42832e-12
d__Bacteria.p__Proteobacteria.c__Alphaproteobacteria.o__Rickettsiales.f__Rickettsiales.g__Candidatus_Midichloria	2.06491	5	2.0174	7.12612e-10
d__Bacteria.p__Proteobacteria.__	2.32868	5	2.01734	8.17847e-07
d__Bacteria.p__Proteobacteria.c__Gammaproteobacteria.o__Immundisolibacterales.f__Immundisolibacteraceae.__.__	2.31267	5	2.01626	0.000321684
d__Bacteria.p__Proteobacteria.c__Alphaproteobacteria.o__uncultured.f__uncultured.g__uncultured	2.58829	5	2.01612	1.43569e-05
d__Bacteria.p__Proteobacteria.c__Alphaproteobacteria.o__Rhodospirillales.f__uncultured.g__uncultured.__	1.49123	5	2.01591	0.00159246
d__Bacteria.p__Acidobacteriota.c__Holophagae.o__Holophagales.f__Holophagaceae	2.34637	5	2.0157	2.06617e-07
d__Bacteria.p__Proteobacteria.c__Alphaproteobacteria.__.__	2.26343	5	2.01549	1.51428e-09
d__Bacteria.p__Proteobacteria.__.__	2.32868	5	2.01538	8.17847e-07
d__Bacteria.p__Firmicutes.c__Clostridia.o__Peptostreptococcales_Tissierellales.f__Peptostreptococcaceae	2.33353	5	2.01454	1.34361e-07
d__Bacteria.p__Proteobacteria.__.__.__.__.__	2.32868	5	2.01449	8.17847e-07
d__Bacteria.p__Proteobacteria.__.__.__	2.32868	5	2.01407	8.17847e-07
d__Bacteria.p__Bacteroidota.c__Bacteroidia.o__Chitinophagales.f__Chitinophagaceae.g__Sediminibacterium.s__uncultured_Sediminibacterium	2.31402	5	2.01259	2.33428e-09
d__Bacteria.p__Proteobacteria.c__Alphaproteobacteria.o__Caulobacterales.f__Caulobacteraceae.g__Phenylobacterium.s__alpha_proteobacterium	1.94693	5	2.01181	5.14998e-09
d__Bacteria.p__Proteobacteria.c__Gammaproteobacteria.o__Acidiferrobacterales.f__Acidiferrobacteraceae.g__Sulfurifustis.s__uncultured_proteobacterium	2.34285	5	2.01063	4.75556e-09
d__Bacteria.p__Actinobacteriota.c__Acidimicrobiia.o__Actinomarinales.f__uncultured.g__uncultured	2.31161	5	2.00974	3.31423e-06
d__Bacteria.p__Bacteroidota.c__Bacteroidia.o__Flavobacteriales.f__Flavobacteriaceae.g__Flavobacterium.s__Flavobacterium_succinicans	2.31186	5	2.0095	8.75544e-05
d__Bacteria.p__Proteobacteria.c__Alphaproteobacteria.o__Holosporales.f__Holosporaceae.g__Candidatus_Bealeia	1.70581	5	2.00694	1.41277e-06
d__Bacteria.p__Actinobacteriota.c__Acidimicrobiia.o__Actinomarinales.f__uncultured	2.31161	5	2.00682	3.31423e-06
d__Bacteria.p__Proteobacteria.c__Alphaproteobacteria.o__Rhizobiales.f__Rhizobiaceae.g__uncultured.s__metagenome	2.37578	5	2.00643	9.3021e-05
d__Bacteria.p__Actinobacteriota.c__Acidimicrobiia.o__Actinomarinales	2.31161	5	2.00517	3.31423e-06
d__Bacteria.p__Acidobacteriota.c__Blastocatellia.o__Blastocatellales.f__Blastocatellaceae.__	2.28424	5	2.00505	4.33274e-11
d__Bacteria.p__Proteobacteria.c__Alphaproteobacteria.o__Holosporales.f__Holosporaceae.g__Candidatus_Bealeia.s__uncultured_bacterium	1.70581	5	2.00474	1.41277e-06
d__Bacteria.p__Patescibacteria.c__Saccharimonadia.o__Saccharimonadales.f__LWQ8.g__LWQ8	1.67418	5	2.00458	0.0339058
d__Bacteria.p__Proteobacteria.__.__.__.__	2.32868	5	2.00446	8.17847e-07
d__Bacteria.p__Acidobacteriota.c__Blastocatellia.o__Blastocatellales.f__Blastocatellaceae.__.__	2.28424	5	2.0037	4.33274e-11
d__Bacteria.p__Proteobacteria.c__Alphaproteobacteria.o__Sphingomonadales.f__Sphingomonadaceae.g__Novosphingobium.s__alpha_proteobacterium	1.90305	5	2.00327	0.00793659
d__Bacteria.p__Proteobacteria.c__Alphaproteobacteria.o__Paracaedibacterales.f__Paracaedibacteraceae.g__uncultured.s__Candidatus_Intestinusbacter	2.5755	5	2.00295	0.00102578
d__Bacteria.p__Acidobacteriota.c__Subgroup_22.o__Subgroup_22.f__Subgroup_22.g__Subgroup_22.s__uncultured_Holophaga	2.20191	5	2.00272	7.32693e-12
d__Bacteria.p__Proteobacteria.c__Gammaproteobacteria.o__Gammaproteobacteria_Incertae_Sedis.f__Unknown_Family.g__Acidibacter.__	2.1478	5	2.00225	0.000208841
d__Bacteria.p__Proteobacteria.c__Alphaproteobacteria.o__uncultured	2.58829	5	2.00203	1.43569e-05
d__Bacteria.p__Proteobacteria.c__Alphaproteobacteria.o__uncultured.f__uncultured	2.58829	5	2.00169	1.43569e-05

## Sheet: ANCOm species  
	W	Reject null hypothesis
d__Bacteria;p__Bacteroidota;c__Bacteroidia;o__Chitinophagales;f__Saprospiraceae;g__Candidatus_Aquirestis;s__uncultured_bacterium	1487	TRUE
d__Bacteria;p__Bacteroidota;c__Bacteroidia;o__Chitinophagales;f__Chitinophagaceae;g__Dinghuibacter;s__uncultured_Sphingobacteriia	1485	TRUE
d__Bacteria;p__Proteobacteria;c__Gammaproteobacteria;o__Cellvibrionales;f__Halieaceae;g__OM60(NOR5)_clade;s__uncultured_Oceanospirillales	1479	TRUE
d__Bacteria;p__Proteobacteria;c__Alphaproteobacteria;o__SAR11_clade;f__Clade_III;g__Clade_III;s__Candidatus_Fonsibacter	1476	TRUE
d__Bacteria;p__Bacteroidota;c__Bacteroidia;o__Chitinophagales;f__Saprospiraceae;g__uncultured;s__uncultured_bacterium	1476	TRUE
d__Bacteria;p__Campilobacterota;c__Campylobacteria;o__Campylobacterales;f__Arcobacteraceae;g__uncultured;s__uncultured_epsilon	1472	TRUE
d__Bacteria;p__Proteobacteria;c__Gammaproteobacteria;o__Steroidobacterales;f__Steroidobacteraceae;g__uncultured;__	1466	TRUE
d__Bacteria;p__Bacteroidota;c__Bacteroidia;o__Chitinophagales;f__Saprospiraceae;g__uncultured;__	1463	TRUE
d__Bacteria;p__Bacteroidota;c__Bacteroidia;o__Flavobacteriales;f__NS9_marine_group;g__NS9_marine_group;s__uncultured_Bacteroidetes	1461	TRUE
d__Bacteria;p__Bacteroidota;c__Bacteroidia;o__Chitinophagales;f__Saprospiraceae;g__uncultured;s__uncultured_Devosia	1460	TRUE
d__Bacteria;p__Bacteroidota;c__Bacteroidia;o__Chitinophagales;f__Saprospiraceae;g__Haliscomenobacter;__	1458	TRUE
d__Bacteria;p__Bacteroidota;c__Bacteroidia;o__Chitinophagales;f__Saprospiraceae;g__Candidatus_Aquirestis;__	1458	TRUE
d__Bacteria;p__Actinobacteriota;c__Actinobacteria;o__Frankiales;f__Sporichthyaceae;g__hgcI_clade;s__uncultured_Actinomycetales	1456	TRUE
d__Bacteria;p__Proteobacteria;c__Alphaproteobacteria;o__Caulobacterales;f__Hyphomonadaceae;g__Hirschia;s__metagenome	1456	TRUE
d__Bacteria;p__Campilobacterota;c__Campylobacteria;o__Campylobacterales;f__Arcobacteraceae;g__uncultured;__	1454	TRUE
d__Bacteria;p__Proteobacteria;c__Gammaproteobacteria;o__Burkholderiales;f__Comamonadaceae;g__uncultured;__	1453	TRUE
d__Bacteria;p__Proteobacteria;c__Gammaproteobacteria;o__Burkholderiales;f__Sutterellaceae;g__uncultured;__	1450	TRUE
d__Bacteria;p__Proteobacteria;c__Gammaproteobacteria;o__Steroidobacterales;f__Steroidobacteraceae;g__uncultured;s__uncultured_Sinobacteraceae	1448	TRUE		Volcano plot of ANCOM results, y-axis W-statistic and x-axis clr (centered log ratio)
d__Bacteria;p__Bacteroidota;c__Bacteroidia;o__Cytophagales;f__Cyclobacteriaceae;g__Algoriphagus;s__Algoriphagus_ornithinivorans	1447	TRUE
d__Bacteria;p__Actinobacteriota;c__Actinobacteria;o__Frankiales;f__Sporichthyaceae;g__Sporichthyaceae;__	1442	TRUE
d__Bacteria;p__Bacteroidota;c__Bacteroidia;o__Sphingobacteriales;f__LiUU-11-161;g__LiUU-11-161;s__uncultured_bacterium	1441	TRUE
d__Bacteria;p__Proteobacteria;c__Alphaproteobacteria;o__Rhodobacterales;f__Rhodobacteraceae;g__Rhodobacter;__	1436	TRUE
d__Bacteria;p__Actinobacteriota;c__Acidimicrobiia;o__Microtrichales;f__Ilumatobacteraceae;g__Ilumatobacter;__	1435	TRUE
d__Bacteria;p__Proteobacteria;c__Alphaproteobacteria;o__Caulobacterales;f__Caulobacteraceae;g__Brevundimonas;__	1428	TRUE
d__Bacteria;p__Bacteroidota;c__Bacteroidia;o__Flavobacteriales;f__NS9_marine_group;g__NS9_marine_group;__	1426	TRUE
d__Bacteria;p__Campilobacterota;c__Campylobacteria;o__Campylobacterales;f__Arcobacteraceae;g__Pseudarcobacter;s__uncultured_bacterium	1425	TRUE
d__Bacteria;p__Bacteroidota;c__Bacteroidia;o__Flavobacteriales;f__Flavobacteriaceae;g__Flavobacterium;s__Flavobacterium_gelidilacus	1420	TRUE
d__Bacteria;p__Proteobacteria;c__Gammaproteobacteria;o__Burkholderiales;f__Nitrosomonadaceae;g__Ellin6067;__	1418	TRUE
d__Bacteria;p__Bacteroidota;c__Bacteroidia;o__Chitinophagales;f__Chitinophagaceae;g__Sediminibacterium;__	1417	TRUE
d__Bacteria;p__Actinobacteriota;c__Actinobacteria;o__Propionibacteriales;f__Nocardioidaceae;g__Nocardioides;s__Nocardioides_zeae	1415	TRUE
d__Bacteria;p__Proteobacteria;c__Gammaproteobacteria;o__Xanthomonadales;f__Xanthomonadaceae;g__Luteimonas;__	1415	TRUE
d__Bacteria;p__Campilobacterota;c__Campylobacteria;o__Campylobacterales;f__Sulfurimonadaceae;g__Sulfurimonas;s__Sulfurimonas_sp.	1409	TRUE
d__Bacteria;p__Proteobacteria;c__Gammaproteobacteria;o__Burkholderiales;f__Burkholderiaceae;g__Lautropia;s__uncultured_beta	1406	TRUE
d__Bacteria;p__Proteobacteria;c__Gammaproteobacteria;o__Burkholderiales;f__Rhodocyclaceae;g__C39;s__Rhodocyclaceae_bacterium	1406	TRUE
d__Bacteria;p__Bacteroidota;c__Bacteroidia;o__Chitinophagales;f__Chitinophagaceae;g__Dinghuibacter;__	1404	TRUE
d__Bacteria;p__Proteobacteria;c__Alphaproteobacteria;o__Caulobacterales;f__Hyphomonadaceae;g__UKL13-1;s__alpha_proteobacterium	1402	TRUE
d__Bacteria;p__Firmicutes;c__Clostridia;o__Monoglobales;f__Monoglobaceae;g__Monoglobus;__	1400	TRUE
d__Bacteria;p__Proteobacteria;c__Gammaproteobacteria;o__Burkholderiales;f__Comamonadaceae;g__Hydrogenophaga;__	1399	TRUE
d__Bacteria;p__Proteobacteria;c__Alphaproteobacteria;o__Rhizobiales;f__Rhizobiales_Incertae_Sedis;g__uncultured;__	1398	TRUE
d__Bacteria;p__Proteobacteria;c__Gammaproteobacteria;o__Burkholderiales;f__SC-I-84;g__SC-I-84;__	1390	TRUE
d__Bacteria;p__Campilobacterota;c__Campylobacteria;o__Campylobacterales;f__uncultured;g__uncultured;s__uncultured_bacterium	1389	TRUE
d__Bacteria;p__Bacteroidota;c__Bacteroidia;o__Chitinophagales;f__Chitinophagaceae;g__Dinghuibacter;s__uncultured_bacterium	1387	TRUE
d__Bacteria;p__Actinobacteriota;c__Actinobacteria;o__Frankiales;f__Sporichthyaceae;g__hgcI_clade;s__uncultured_Clavibacter	1386	TRUE
d__Bacteria;p__Campilobacterota;c__Campylobacteria;o__Campylobacterales;f__Arcobacteraceae;__;__	1383	TRUE
d__Bacteria;p__Chloroflexi;c__KD4-96;o__KD4-96;f__KD4-96;g__KD4-96;s__metagenome	1381	TRUE
d__Bacteria;p__Bdellovibrionota;c__Bdellovibrionia;o__Bdellovibrionales;f__Bdellovibrionaceae;g__OM27_clade;__	1381	TRUE
d__Bacteria;p__Proteobacteria;c__Alphaproteobacteria;o__Rhizobiales;f__Rhizobiales_Incertae_Sedis;g__uncultured;s__metagenome	1375	TRUE
d__Bacteria;p__Bacteroidota;c__Bacteroidia;o__Cytophagales;f__Microscillaceae;g__uncultured;s__uncultured_bacterium	1373	TRUE
d__Bacteria;p__Proteobacteria;c__Gammaproteobacteria;o__CCM19a;f__CCM19a;g__CCM19a;s__uncultured_bacterium	1370	TRUE
d__Bacteria;p__Bacteroidota;c__Bacteroidia;o__Cytophagales;f__Microscillaceae;g__OLB12;s__uncultured_bacterium	1369	TRUE
d__Bacteria;p__Actinobacteriota;c__Actinobacteria;o__Frankiales;f__Sporichthyaceae;g__Sporichthyaceae;s__metagenome	1369	TRUE
d__Bacteria;p__Proteobacteria;c__Gammaproteobacteria;o__Cellvibrionales;f__Halieaceae;g__OM60(NOR5)_clade;__	1363	TRUE
d__Bacteria;p__Proteobacteria;c__Alphaproteobacteria;o__Rickettsiales;f__Fokiniaceae;g__MD3-55;s__uncultured_Rickettsiales	1362	TRUE
d__Bacteria;p__Proteobacteria;c__Gammaproteobacteria;o__Cellvibrionales;f__Halieaceae;g__OM60(NOR5)_clade;s__uncultured_bacterium	1360	TRUE
d__Bacteria;p__Bacteroidota;c__Bacteroidia;o__Flavobacteriales;f__NS9_marine_group;g__NS9_marine_group;s__uncultured_bacterium	1358	TRUE
d__Bacteria;p__Firmicutes;c__Bacilli;o__Erysipelotrichales;f__Erysipelotrichaceae;g__Turicibacter;__	1349	TRUE
d__Bacteria;p__Actinobacteriota;c__Actinobacteria;o__Propionibacteriales;f__Nocardioidaceae;g__Aeromicrobium;s__bacterium	1348	TRUE
d__Bacteria;p__Desulfobacterota;c__Desulfobacteria;o__Desulfobacterales;f__Desulfosarcinaceae;g__Sva0081_sediment_group;s__uncultured_bacterium	1344	TRUE
d__Bacteria;p__Bdellovibrionota;c__Bdellovibrionia;o__Bdellovibrionales;f__Bdellovibrionaceae;g__OM27_clade;s__uncultured_bacterium	1343	TRUE
d__Bacteria;p__Proteobacteria;c__Gammaproteobacteria;o__Burkholderiales;f__Rhodocyclaceae;g__C39;s__uncultured_bacterium	1343	TRUE
d__Bacteria;p__Proteobacteria;c__Gammaproteobacteria;o__Xanthomonadales;f__Xanthomonadaceae;g__Arenimonas;__	1342	TRUE
d__Bacteria;p__Bacteroidota;c__Bacteroidia;o__Cytophagales;f__Microscillaceae;g__uncultured;__	1340	TRUE
d__Bacteria;p__Proteobacteria;c__Alphaproteobacteria;o__Sphingomonadales;f__Sphingomonadaceae;g__Novosphingobium;s__Novosphingobium_fuchskuhlense	1339	TRUE
d__Bacteria;p__Actinobacteriota;c__Actinobacteria;o__Micrococcales;f__Microbacteriaceae;g__Aurantimicrobium;s__uncultured_bacterium	1335	TRUE
d__Bacteria;p__Actinobacteriota;c__Actinobacteria;o__Propionibacteriales;f__Nocardioidaceae;g__Nocardioides;s__Nocardioides_dilutus	1334	TRUE
d__Bacteria;p__Bacteroidota;c__Bacteroidia;o__Bacteroidales;f__Prevotellaceae;g__Prevotella;s__Prevotella_oryzae	1331	TRUE
d__Bacteria;p__Bacteroidota;c__Bacteroidia;o__Cytophagales;f__Spirosomaceae;g__Rhabdobacter;__	1329	TRUE
d__Bacteria;p__Proteobacteria;c__Gammaproteobacteria;o__Xanthomonadales;f__Xanthomonadaceae;g__Silanimonas;s__uncultured_bacterium	1329	TRUE
d__Bacteria;p__Proteobacteria;c__Gammaproteobacteria;o__Cellvibrionales;f__Halieaceae;g__OM60(NOR5)_clade;s__metagenome	1329	TRUE
d__Bacteria;p__Proteobacteria;c__Alphaproteobacteria;o__Rhizobiales;f__Hyphomicrobiaceae;g__Hyphomicrobium;__	1326	TRUE
d__Bacteria;p__Bacteroidota;c__Bacteroidia;o__Cytophagales;f__Cyclobacteriaceae;g__Algoriphagus;s__uncultured_Hongiella	1326	TRUE
d__Bacteria;p__Bacteroidota;c__Bacteroidia;o__Sphingobacteriales;f__ST-12K33;g__ST-12K33;s__uncultured_Sphingobacteriia	1325	TRUE
d__Bacteria;p__Proteobacteria;c__Alphaproteobacteria;o__Sphingomonadales;f__Sphingomonadaceae;__;__	1323	TRUE
d__Bacteria;p__Actinobacteriota;c__Actinobacteria;o__Micrococcales;f__Microbacteriaceae;g__MWH-Ta3;__	1323	TRUE
d__Bacteria;p__Bacteroidota;c__Bacteroidia;o__Bacteroidales;f__Prevotellaceae;g__Prevotella;s__Prevotella_paludivivens	1323	TRUE
d__Bacteria;p__Proteobacteria;c__Alphaproteobacteria;o__Caulobacterales;f__Caulobacteraceae;g__Brevundimonas;s__Brevundimonas_alba	1322	TRUE
d__Bacteria;p__Bacteroidota;c__Bacteroidia;o__Chitinophagales;f__Chitinophagaceae;g__Ferruginibacter;s__uncultured_Sphingobacteriia	1321	TRUE
d__Bacteria;p__Gemmatimonadota;c__Gemmatimonadetes;o__Gemmatimonadales;f__Gemmatimonadaceae;g__Gemmatimonas;__	1321	TRUE
d__Bacteria;p__Proteobacteria;c__Alphaproteobacteria;o__Acetobacterales;f__Acetobacteraceae;g__Roseomonas;__	1317	TRUE
d__Bacteria;p__Bacteroidota;c__Bacteroidia;o__Sphingobacteriales;f__Sphingobacteriaceae;g__Solitalea;s__metagenome	1317	TRUE
d__Bacteria;p__Proteobacteria;c__Alphaproteobacteria;o__Acetobacterales;f__Acetobacteraceae;g__Rhodovarius;s__uncultured_Alphaproteobacteria	1317	TRUE
d__Bacteria;p__Proteobacteria;c__Gammaproteobacteria;o__Burkholderiales;f__Burkholderiaceae;g__Polynucleobacter;s__uncultured_Polynucleobacter	1316	TRUE
d__Bacteria;p__Proteobacteria;c__Alphaproteobacteria;o__Rhodobacterales;f__Rhodobacteraceae;g__Tabrizicola;__	1315	TRUE
d__Bacteria;p__Proteobacteria;c__Gammaproteobacteria;o__Burkholderiales;f__Comamonadaceae;g__Methylibium;__	1312	TRUE
d__Bacteria;p__Bacteroidota;c__Bacteroidia;o__Bacteroidales;f__Muribaculaceae;g__Muribaculaceae;s__uncultured_bacterium	1311	TRUE
d__Bacteria;p__Proteobacteria;c__Gammaproteobacteria;o__Burkholderiales;f__Burkholderiaceae;g__Lautropia;s__metagenome	1309	TRUE
d__Bacteria;p__Actinobacteriota;c__Actinobacteria;o__PeM15;f__PeM15;g__PeM15;s__metagenome	1308	TRUE
d__Bacteria;p__Proteobacteria;c__Gammaproteobacteria;o__Burkholderiales;f__SC-I-84;g__SC-I-84;s__uncultured_prokaryote	1307	TRUE
d__Bacteria;p__Proteobacteria;c__Gammaproteobacteria;o__Burkholderiales;f__Sutterellaceae;g__uncultured;s__uncultured_bacterium	1302	TRUE
d__Bacteria;p__Proteobacteria;c__Alphaproteobacteria;o__Rhizobiales;f__A0839;g__A0839;s__uncultured_Alphaproteobacteria	1300	TRUE
d__Bacteria;p__Bacteroidota;c__Bacteroidia;o__Flavobacteriales;f__Flavobacteriaceae;g__Flavobacterium;s__Flavobacterium_paronense	1293	TRUE
d__Bacteria;p__Proteobacteria;c__Gammaproteobacteria;o__Cellvibrionales;f__Spongiibacteraceae;g__BD1-7_clade;s__metagenome	1293	TRUE
d__Bacteria;p__Bacteroidota;c__Bacteroidia;o__Chitinophagales;f__Saprospiraceae;g__uncultured;s__uncultured_Saprospiraceae	1293	TRUE
d__Bacteria;p__Proteobacteria;c__Gammaproteobacteria;o__Burkholderiales;f__Comamonadaceae;g__Inhella;s__uncultured_bacterium	1292	TRUE
d__Bacteria;p__Proteobacteria;c__Gammaproteobacteria;o__Burkholderiales;f__Rhodocyclaceae;__;__	1290	TRUE
d__Bacteria;p__Desulfobacterota;c__Desulfuromonadia;o__PB19;f__PB19;g__PB19;__	1280	TRUE
d__Bacteria;p__Desulfobacterota;c__Desulfuromonadia;o__Geobacterales;f__Geobacteraceae;g__uncultured;s__uncultured_delta	1278	TRUE
d__Bacteria;p__Bacteroidota;c__Ignavibacteria;o__Ignavibacteriales;f__PHOS-HE36;g__PHOS-HE36;s__metagenome	1278	TRUE
d__Bacteria;p__Proteobacteria;c__Gammaproteobacteria;o__Burkholderiales;f__Hydrogenophilaceae;g__Thiobacillus;__	1273	TRUE
d__Bacteria;p__Actinobacteriota;c__Actinobacteria;o__PeM15;f__PeM15;g__PeM15;s__uncultured_soil	1269	TRUE
d__Bacteria;p__Proteobacteria;c__Alphaproteobacteria;o__Rhodobacterales;f__Rhodobacteraceae;g__Defluviimonas;__	1265	TRUE
d__Bacteria;p__Proteobacteria;c__Gammaproteobacteria;o__Burkholderiales;f__Rhodocyclaceae;g__Dechloromonas;__	1263	TRUE
d__Bacteria;p__Proteobacteria;c__Gammaproteobacteria;o__Cellvibrionales;f__Halieaceae;__;__	1256	TRUE
d__Bacteria;p__Proteobacteria;c__Gammaproteobacteria;o__KI89A_clade;f__KI89A_clade;g__KI89A_clade;__	1255	TRUE
d__Bacteria;p__Proteobacteria;c__Alphaproteobacteria;o__Caulobacterales;f__Hyphomonadaceae;g__Hyphomonas;s__uncultured_Alphaproteobacteria	1251	TRUE
d__Bacteria;p__Actinobacteriota;c__Acidimicrobiia;o__Microtrichales;f__Ilumatobacteraceae;g__Ilumatobacter;s__uncultured_bacterium	1250	TRUE
d__Bacteria;p__Proteobacteria;c__Gammaproteobacteria;o__Xanthomonadales;f__Xanthomonadaceae;g__Arenimonas;s__uncultured_soil	1245	TRUE
d__Bacteria;p__Bacteroidota;c__Bacteroidia;o__Chitinophagales;f__Saprospiraceae;g__uncultured;s__uncultured_soil	1243	TRUE
d__Bacteria;p__Firmicutes;c__Bacilli;__;__;__;__	1243	TRUE
d__Bacteria;p__Bacteroidota;c__Bacteroidia;o__Cytophagales;f__Cytophagaceae;g__Cytophaga;s__uncultured_bacterium	1238	TRUE
d__Bacteria;p__Desulfobacterota;c__Desulfobulbia;o__Desulfobulbales;f__Desulfobulbaceae;g__Desulfobulbus;s__uncultured_Desulfobulbus	1235	TRUE
d__Bacteria;p__Bacteroidota;c__Bacteroidia;o__Chitinophagales;f__Chitinophagaceae;g__uncultured;__	1234	TRUE
d__Bacteria;p__Proteobacteria;c__Gammaproteobacteria;o__Cellvibrionales;f__Halieaceae;g__OM60(NOR5)_clade;s__uncultured_soil	1224	TRUE
d__Bacteria;p__Bacteroidota;c__Bacteroidia;o__Bacteroidales;f__Bacteroidetes_vadinHA17;g__Bacteroidetes_vadinHA17;__	1221	TRUE
d__Bacteria;p__Desulfobacterota;c__Desulfobulbia;o__Desulfobulbales;f__Desulfocapsaceae;g__[Desulfobacterium]_catecholicum_group;__	1220	TRUE
d__Bacteria;p__Acidobacteriota;c__Vicinamibacteria;o__Vicinamibacterales;f__uncultured;g__uncultured;s__uncultured_bacterium	1220	TRUE
d__Bacteria;p__Proteobacteria;c__Alphaproteobacteria;o__Rhizobiales;f__Hyphomicrobiaceae;g__Pedomicrobium;__	1213	TRUE
d__Bacteria;p__Proteobacteria;c__Gammaproteobacteria;o__Burkholderiales;f__Rhodocyclaceae;g__Sulfuritalea;__	1213	TRUE
d__Bacteria;p__Proteobacteria;c__Gammaproteobacteria;o__Burkholderiales;f__Comamonadaceae;g__Acidovorax;__	1210	TRUE
d__Bacteria;p__Actinobacteriota;c__Actinobacteria;o__Pseudonocardiales;f__Pseudonocardiaceae;g__Pseudonocardia;__	1209	TRUE
d__Bacteria;p__Proteobacteria;c__Alphaproteobacteria;o__Sphingomonadales;f__Sphingomonadaceae;g__Porphyrobacter;__	1208	TRUE
d__Bacteria;p__Actinobacteriota;c__Thermoleophilia;o__Gaiellales;f__Gaiellaceae;g__Gaiella;s__metagenome	1207	TRUE
d__Bacteria;p__Cyanobacteria;c__Cyanobacteriia;o__Synechococcales;f__Cyanobiaceae;g__Cyanobium_PCC-6307;__	1202	TRUE
d__Bacteria;p__Proteobacteria;c__Gammaproteobacteria;o__Methylococcales;f__Methylomonadaceae;g__Crenothrix;__	1200	TRUE
d__Bacteria;p__Proteobacteria;c__Alphaproteobacteria;o__Sphingomonadales;f__Sphingomonadaceae;g__Polymorphobacter;__	1197	TRUE
d__Bacteria;p__Chloroflexi;c__KD4-96;o__KD4-96;f__KD4-96;g__KD4-96;s__uncultured_bacterium	1196	TRUE
d__Bacteria;p__Bacteroidota;c__Bacteroidia;o__Flavobacteriales;f__Flavobacteriaceae;g__Actibacter;s__uncultured_bacterium	1193	TRUE
d__Bacteria;p__Bacteroidota;c__Bacteroidia;o__Chitinophagales;f__Chitinophagaceae;g__Terrimonas;__	1191	TRUE
d__Bacteria;p__Proteobacteria;c__Gammaproteobacteria;o__Burkholderiales;f__Comamonadaceae;g__Leptothrix;__	1191	TRUE
